# Supplementary material for: 4-Methyl-N-[(2-oxo-1,3-thia­zolidin-3-yl)carbon­yl]benzene­sulfonamide
Source: Acta Crystallogr Sect E Struct Rep Online. 2010 Apr 24;66(Pt 5):o1159. doi: 10.1107/S1600536810014467 (PMC2979287; doi:10.1107/S1600536810014467)
Supplement: Supplementary file 2 [file e-66-o1159-Isup2.hkl]

# 
# h,k,l, Fc-squared, Fo-squared, sigma(Fo-squared) and status flag 
# 
data_I
_shelx_title '  CQW-DJN' 
_shelx_refln_list_code          4 
_shelx_F_calc_maximum      236.05 
_exptl_crystal_F_000       624.00 
_reflns_d_resolution_high  0.7711 
 
loop_ 
 _symmetry_equiv_pos_as_xyz 
 'x, y, z' 
 '-x, -y, -z' 
 
_cell_length_a     9.5560 
_cell_length_b     9.6722 
_cell_length_c    14.6352 
_cell_angle_alpha  88.723 
_cell_angle_beta   86.327 
_cell_angle_gamma  76.540 
 
_shelx_F_squared_multiplier     1.000 
 
loop_ 
 _refln_index_h 
 _refln_index_k 
 _refln_index_l 
 _refln_F_squared_calc 
 _refln_F_squared_meas 
 _refln_F_squared_sigma 
 _refln_observed_status 
   2   0   0      639.67      670.33      6.15 o 
   3   0   0     3756.43     4078.98     36.65 o 
   4   0   0      262.31      174.87      3.28 o 
   5   0   0      372.21      307.89      8.46 o 
   6   0   0        3.63        4.26      2.03 o 
   7   0   0      142.22      127.63      4.06 o 
   8   0   0        2.08        2.88      3.24 o 
   9   0   0       13.89        8.93      3.35 o 
  10   0   0        0.04       -0.38      3.37 o 
  11   0   0       59.07       54.49      4.38 o 
  12   0   0        3.15       -1.73      3.72 o 
 -11   1   0       86.23       95.70      6.33 o 
 -10   1   0       38.70       47.71      4.99 o 
  -9   1   0      642.66      665.52     26.04 o 
  -8   1   0        4.59        5.64      3.71 o 
  -7   1   0        6.91        9.63      3.41 o 
  -6   1   0        6.30        1.95      2.06 o 
  -5   1   0      968.36     1142.08     11.94 o 
  -4   1   0     1343.45     1323.21     13.56 o 
  -3   1   0       48.74       57.08      5.42 o 
  -2   1   0      209.47      207.69      3.27 o 
  -1   1   0       15.01       21.64      1.38 o 
   2   1   0      960.38      931.81      9.49 o 
   3   1   0      892.23      713.57      8.23 o 
   4   1   0      237.72      198.80      5.98 o 
   5   1   0     1767.52     1964.12     37.14 o 
   6   1   0      149.83      139.19      7.04 o 
   7   1   0      278.47      269.04      5.09 o 
   8   1   0       71.78       76.82      3.74 o 
   9   1   0      431.14      387.31      9.01 o 
  10   1   0       44.63       47.90      3.62 o 
  11   1   0        1.31        2.52      3.19 o 
  12   1   0       47.96       46.86     13.73 o 
 -11   2   0        6.95        5.66      5.49 o 
 -10   2   0        7.59       14.52      4.62 o 
  -9   2   0        2.31       -0.27      3.01 o 
  -8   2   0       84.30       71.98      5.78 o 
  -7   2   0      966.57      936.13     21.21 o 
  -6   2   0      155.19      139.45      4.25 o 
  -5   2   0       89.90      106.30      3.50 o 
  -4   2   0     1247.36     1208.40     12.22 o 
  -3   2   0      428.96      352.18      4.75 o 
  -2   2   0     4794.16     5125.91     45.63 o 
  -1   2   0    15218.91    15570.64    148.77 o 
   0   2   0        8.82       44.27      1.46 o 
   1   2   0       57.19       30.92      0.93 o 
   2   2   0    16031.40    15830.82    106.87 o 
   3   2   0     3625.27     4331.43     48.63 o 
   4   2   0      698.50      682.79      5.91 o 
   5   2   0       68.34       62.37      2.26 o 
   6   2   0        0.83        1.37      1.34 o 
   7   2   0       36.63       47.13      4.68 o 
   8   2   0      578.99      516.94      6.54 o 
   9   2   0       80.97       83.04      3.75 o 
  10   2   0        1.69        3.45      2.52 o 
  11   2   0       16.57       11.73      5.00 o 
  12   2   0       23.24       11.17      6.23 o 
 -10   3   0       41.57       41.79      5.51 o 
  -9   3   0       61.76       67.23      8.59 o 
  -8   3   0       58.16       65.08     10.94 o 
  -7   3   0     1228.80     1220.91     45.76 o 
  -6   3   0      974.87     1004.49     23.48 o 
  -5   3   0      582.11      645.31      9.53 o 
  -4   3   0     1155.31     1191.99     13.36 o 
  -3   3   0      167.05      165.48      3.41 o 
  -2   3   0      445.98      448.69      5.33 o 
  -1   3   0      678.18      660.25      7.21 o 
   0   3   0     1001.47     1145.99     13.95 o 
   1   3   0      941.95      810.97     15.25 o 
   2   3   0      489.36      476.00      3.28 o 
   3   3   0      998.17     1154.36      7.58 o 
   4   3   0      254.46      270.49      2.89 o 
   5   3   0      229.39      243.09      4.24 o 
   6   3   0     1644.98     1636.77     13.35 o 
   7   3   0      847.41      902.24      9.14 o 
   8   3   0      808.67      850.07      9.43 o 
   9   3   0      607.41      621.16      8.83 o 
  10   3   0      150.61      145.71      4.35 o 
  11   3   0      459.29      489.66     12.19 o 
  12   3   0       19.35        8.57      4.61 o 
 -10   4   0       25.91       34.03      5.64 o 
  -9   4   0       18.41       19.83      4.72 o 
  -8   4   0        3.89        1.62      3.90 o 
  -7   4   0        4.69        3.29      3.07 o 
  -6   4   0       11.12       13.43      3.46 o 
  -5   4   0     1345.34     1255.10     15.00 o 
  -4   4   0      737.29      703.05      9.78 o 
  -3   4   0      318.21      349.74      5.21 o 
  -2   4   0      803.78      861.22      9.65 o 
  -1   4   0      432.79      399.51      4.78 o 
   0   4   0       20.28       10.97      1.84 o 
   1   4   0     3116.39     3232.23     22.91 o 
   2   4   0      132.08      136.71      3.54 o 
   3   4   0     1703.76     1786.13     11.85 o 
   4   4   0      432.59      410.20      3.50 o 
   5   4   0      150.96      170.70      3.14 o 
   6   4   0      102.41       89.80      2.24 o 
   7   4   0      860.30      810.32      8.04 o 
   8   4   0       19.58       19.97      2.18 o 
   9   4   0       17.17       20.84      2.37 o 
  10   4   0        0.07        0.27      1.83 o 
  11   4   0        2.27       -0.40      2.40 o 
  12   4   0        0.20       -0.48      2.33 o 
  -9   5   0       11.04       15.50      4.86 o 
  -8   5   0       37.56       45.15      6.05 o 
  -7   5   0       76.86       86.39      6.12 o 
  -6   5   0        2.11        5.59      3.12 o 
  -5   5   0     1060.73      985.91     27.62 o 
  -4   5   0     1949.99     1942.41     20.99 o 
  -3   5   0       52.45       48.25      2.90 o 
  -2   5   0      240.54      233.54      4.69 o 
  -1   5   0      104.48      130.71      4.39 o 
   0   5   0        9.58       12.28      2.06 o 
   1   5   0      101.74       99.42      1.65 o 
   2   5   0      383.22      421.21      5.28 o 
   3   5   0      112.28      129.48      1.76 o 
   4   5   0      703.15      622.82      5.00 o 
   5   5   0        2.76        3.48      1.01 o 
   6   5   0      786.99      850.89      7.73 o 
   7   5   0     2043.24     2134.21     18.05 o 
   8   5   0      225.31      237.68      8.10 o 
   9   5   0      488.06      470.99      9.11 o 
  10   5   0        8.54        8.20      2.63 o 
  11   5   0        4.95        2.98      2.67 o 
  12   5   0       46.65       39.00     14.48 o 
  -9   6   0       27.48       32.06      5.57 o 
  -8   6   0        0.01        2.09      3.66 o 
  -7   6   0        6.61        6.73      3.75 o 
  -6   6   0       63.73       61.70     10.67 o 
  -5   6   0      113.80      101.96      5.34 o 
  -4   6   0        2.88        5.23      2.62 o 
  -3   6   0        4.28        8.25      2.52 o 
  -2   6   0     1010.07      909.27     11.24 o 
  -1   6   0      671.24      626.12     10.47 o 
   0   6   0     2165.70     2057.36     27.30 o 
   1   6   0      628.57      674.95      5.69 o 
   2   6   0      730.98      843.61     10.74 o 
   3   6   0     2226.04     2321.56     24.00 o 
   4   6   0      465.53      544.07      4.33 o 
   5   6   0      483.63      500.27      6.79 o 
   6   6   0       72.45       69.69      2.86 o 
   7   6   0        5.08        3.42      1.49 o 
   8   6   0       24.45       21.48      1.98 o 
   9   6   0       17.26       19.06      2.55 o 
  10   6   0       99.95       99.87      5.33 o 
  11   6   0       16.57       18.96      2.78 o 
  -8   7   0        0.30       -0.75      3.78 o 
  -7   7   0       31.00       33.94      4.89 o 
  -6   7   0      361.17      379.13      9.79 o 
  -5   7   0      172.86      178.57      5.69 o 
  -4   7   0       78.48       85.29      4.15 o 
  -3   7   0       11.11       11.60      2.70 o 
  -2   7   0      585.32      560.99      7.80 o 
  -1   7   0        0.40        1.36      3.95 o 
   0   7   0       50.79       58.63      2.31 o 
   1   7   0       17.22       10.90      1.79 o 
   2   7   0      335.45      324.33      4.97 o 
   3   7   0      137.18      132.15      3.87 o 
   4   7   0      197.24      183.35      3.31 o 
   5   7   0      682.27      708.47      6.21 o 
   6   7   0      119.31      135.40      2.58 o 
   7   7   0      389.73      375.69      4.74 o 
   8   7   0      245.22      236.51      4.67 o 
   9   7   0       73.50       85.66      5.62 o 
  10   7   0       28.82       35.15      3.09 o 
  11   7   0        7.35       13.09      2.97 o 
  -7   8   0       27.88       23.11      5.08 o 
  -6   8   0       26.94       28.35      4.55 o 
  -5   8   0       33.54       33.58      4.23 o 
  -4   8   0       83.58       89.77      9.66 o 
  -3   8   0       76.14       80.08      3.95 o 
  -2   8   0        0.58        4.53      3.34 o 
  -1   8   0        6.31        7.30      3.06 o 
   0   8   0       19.37       19.18      2.44 o 
   1   8   0        7.12        6.45      1.77 o 
   2   8   0      680.49      659.47      6.88 o 
   3   8   0      178.59      175.99      2.68 o 
   4   8   0       16.23       14.90      2.23 o 
   5   8   0      104.42       99.27      5.15 o 
   6   8   0        1.43        0.50      1.01 o 
   7   8   0      373.17      362.40      5.00 o 
   8   8   0       64.52       76.10      2.77 o 
   9   8   0       17.33       25.08      2.23 o 
  10   8   0        4.70        6.34      3.03 o 
  11   8   0       17.75       14.64      2.97 o 
  -6   9   0       14.42       16.96      4.57 o 
  -5   9   0        0.54        2.35      3.25 o 
  -4   9   0      148.74      142.06      7.83 o 
  -3   9   0        0.39        5.30      4.07 o 
  -2   9   0        6.61       13.60      3.86 o 
  -1   9   0       10.63        8.93      2.15 o 
   0   9   0       21.32       28.46      4.09 o 
   1   9   0       16.55       19.12      3.50 o 
   2   9   0        5.70        5.31      1.53 o 
   3   9   0       56.02       56.03      1.93 o 
   4   9   0       35.02       38.27      2.62 o 
   5   9   0      122.14      116.86      3.76 o 
   6   9   0       77.37       70.72      2.89 o 
   7   9   0        0.33        3.34      2.54 o 
   8   9   0       69.56       66.78      7.01 o 
   9   9   0       54.22       61.39      4.96 o 
  10   9   0        9.35        5.68      2.22 o 
  -4  10   0       32.83       34.11      9.83 o 
  -3  10   0        2.17       -0.93      3.82 o 
  -2  10   0        4.28        3.03      3.72 o 
  -1  10   0       16.70       17.52      2.56 o 
   0  10   0      202.85      204.64      3.69 o 
   1  10   0        6.94        5.72      2.05 o 
   2  10   0       58.44       56.04      2.38 o 
   3  10   0       43.93       43.94      3.62 o 
   4  10   0        3.02        3.89      1.41 o 
   5  10   0      213.44      222.09      3.85 o 
   6  10   0        8.60       10.91      2.36 o 
   7  10   0        0.25        0.16      1.45 o 
   8  10   0        2.87        4.34      2.18 o 
   9  10   0       18.44       19.87      3.79 o 
  -3  11   0        2.43       -0.61      4.19 o 
  -2  11   0       21.58       26.58      5.14 o 
  -1  11   0        4.17       -0.82      2.70 o 
   0  11   0       19.11       18.83      2.74 o 
   1  11   0        3.47        3.73      1.90 o 
   2  11   0        1.42        1.61      2.41 o 
   3  11   0       22.17       20.45      2.80 o 
   4  11   0        3.57        4.43      1.54 o 
   5  11   0       19.43       19.45      1.93 o 
   6  11   0        7.98        5.29      2.68 o 
   7  11   0        9.69        7.34      1.93 o 
   0  12   0       13.21       12.70      2.88 o 
   1  12   0       34.81       23.82     13.10 o 
   2  12   0       61.16       69.51      3.92 o 
   3  12   0       25.42       29.37      2.76 o 
   4  12   0       88.35       88.85      3.40 o 
   5  12   0        0.08        1.62      1.93 o 
   6  12   0        2.91        0.51      2.99 o 
  -6 -12   1        1.04        2.59      3.52 o 
  -5 -12   1        2.09        5.24      3.64 o 
  -4 -12   1        0.66        0.85      3.03 o 
  -3 -12   1       37.19       34.94      2.43 o 
  -2 -12   1        3.07        3.44      1.97 o 
  -1 -12   1       13.44        7.83      2.80 o 
   0 -12   1       39.53       39.26      3.20 o 
  -7 -11   1       10.59        6.43      3.97 o 
  -6 -11   1       14.47       12.63      1.61 o 
  -5 -11   1        0.22        1.14      1.28 o 
  -4 -11   1      280.54      288.78      4.79 o 
  -3 -11   1        1.99        0.72      1.78 o 
  -2 -11   1      151.31      160.65      4.03 o 
  -1 -11   1       91.65       92.58      3.12 o 
   0 -11   1       16.02       14.86      2.67 o 
   1 -11   1       78.78       78.44      5.44 o 
   2 -11   1       27.66       40.06      5.22 o 
   3 -11   1        1.62        0.87      4.05 o 
  -9 -10   1        6.67        9.08      5.08 o 
  -8 -10   1       21.78       25.89      4.06 o 
  -7 -10   1        4.73        5.63      1.69 o 
  -6 -10   1        4.23        4.08      1.34 o 
  -5 -10   1       18.18       18.18      1.81 o 
  -4 -10   1        2.80        2.09      1.59 o 
  -3 -10   1        0.01        0.33      1.33 o 
  -2 -10   1       70.78       75.52      2.54 o 
  -1 -10   1       36.67       43.44      2.15 o 
   0 -10   1       59.25       62.08      2.41 o 
   1 -10   1       17.50       14.60      5.02 o 
   2 -10   1       22.95       21.85      7.04 o 
   3 -10   1       24.55       34.76      5.24 o 
   4 -10   1       24.59       28.04      5.79 o 
 -10  -9   1        7.03        5.84      2.24 o 
  -9  -9   1        6.12        6.20      1.71 o 
  -8  -9   1       19.06       25.21      2.17 o 
  -7  -9   1        2.73        1.90      1.92 o 
  -6  -9   1      117.75      128.52      4.16 o 
  -5  -9   1      142.10      150.97      2.62 o 
  -4  -9   1      158.44      158.64      6.74 o 
  -3  -9   1       98.07       88.10      2.09 o 
  -2  -9   1        0.04        1.06      1.65 o 
  -1  -9   1      561.62      543.06      6.93 o 
   0  -9   1       96.12       92.79      6.62 o 
   1  -9   1       25.88       27.53      2.56 o 
   2  -9   1       98.71       95.58      5.40 o 
   3  -9   1        0.45        1.05      3.40 o 
   4  -9   1        7.49       10.77      3.20 o 
   5  -9   1        1.22        1.44      3.83 o 
   6  -9   1       31.14       46.61     10.60 o 
 -11  -8   1       19.46       14.45      2.83 o 
 -10  -8   1        0.17        0.25      2.29 o 
  -9  -8   1       20.47       22.48      2.15 o 
  -8  -8   1       18.52       18.08      1.80 o 
  -7  -8   1        3.72        3.58      1.58 o 
  -6  -8   1       13.17       16.19      1.67 o 
  -5  -8   1        1.94        2.01      1.97 o 
  -4  -8   1       80.91       82.46      2.11 o 
  -3  -8   1       17.80       26.17      2.02 o 
  -2  -8   1      208.22      225.16      3.28 o 
  -1  -8   1        3.91        7.53      1.30 o 
   0  -8   1      115.25      117.52      4.55 o 
   1  -8   1       39.65       42.99      3.68 o 
   2  -8   1      164.28      165.09      6.07 o 
   3  -8   1       33.73       30.75      3.40 o 
   4  -8   1      190.39      187.40      5.55 o 
   5  -8   1      102.51      117.57      6.25 o 
   6  -8   1        0.18        4.03      4.37 o 
   7  -8   1      270.40      301.98     25.46 o 
 -11  -7   1        4.72        3.64      2.17 o 
 -10  -7   1        1.41        0.22      1.63 o 
  -9  -7   1       27.14       33.22      2.42 o 
  -8  -7   1        9.80       11.84      1.99 o 
  -7  -7   1       73.82       78.54      3.92 o 
  -6  -7   1      175.27      171.62      2.75 o 
  -5  -7   1     1110.14     1093.34     16.29 o 
  -4  -7   1      196.25      188.14      3.50 o 
  -3  -7   1      251.24      255.23      4.63 o 
  -2  -7   1      839.58      824.53      7.18 o 
  -1  -7   1        0.10        1.56      1.14 o 
   0  -7   1       83.59       79.83      2.51 o 
   1  -7   1      198.64      179.57      7.55 o 
   2  -7   1      483.41      444.37      6.55 o 
   3  -7   1      265.86      252.58      5.65 o 
   4  -7   1        2.48        3.89      3.10 o 
   5  -7   1        5.19        0.29      3.24 o 
   6  -7   1        0.69       -4.10      4.14 o 
   7  -7   1        6.56        9.51      4.12 o 
   8  -7   1        1.24        4.63      5.24 o 
 -11  -6   1        0.36        5.15      2.26 o 
 -10  -6   1       31.52       34.73      2.60 o 
  -9  -6   1       48.19       54.19      2.59 o 
  -8  -6   1       47.94       50.20      2.19 o 
  -7  -6   1      173.78      176.93      3.06 o 
  -6  -6   1      220.83      218.31      2.89 o 
  -5  -6   1      155.30      158.62      2.17 o 
  -4  -6   1        3.20        1.64      0.79 o 
  -3  -6   1        3.59       11.66      1.47 o 
  -2  -6   1      314.26      325.17      3.20 o 
  -1  -6   1        8.39        9.62      1.44 o 
   0  -6   1      595.73      634.91     11.20 o 
   1  -6   1        3.55        1.87      1.46 o 
   2  -6   1       15.27       17.64      2.70 o 
   3  -6   1      381.29      366.70      6.02 o 
   4  -6   1        6.03        8.42      3.13 o 
   5  -6   1      402.87      396.99     20.98 o 
   6  -6   1       40.72       49.97      5.55 o 
   7  -6   1       13.06        8.82      4.69 o 
   8  -6   1       15.32       10.99      5.38 o 
   9  -6   1       27.51       26.79      6.83 o 
 -12  -5   1       40.88       33.41      4.38 o 
 -11  -5   1        1.50        0.62      1.99 o 
 -10  -5   1       53.47       50.86      2.96 o 
  -9  -5   1      110.48      102.02      5.63 o 
  -8  -5   1      182.50      186.70      3.71 o 
  -7  -5   1      449.26      397.76      5.35 o 
  -6  -5   1     1197.02     1176.73     10.77 o 
  -5  -5   1      119.67      123.52      2.07 o 
  -4  -5   1     1580.45     1554.66     10.36 o 
  -3  -5   1       20.08       17.09      1.09 o 
  -2  -5   1      405.84      374.23      6.82 o 
  -1  -5   1      181.12      196.05      3.06 o 
   0  -5   1     1783.54     1807.36     22.53 o 
   1  -5   1      111.87      113.35      2.89 o 
   2  -5   1      144.73      133.82      4.61 o 
   3  -5   1       73.61       71.54      5.97 o 
   4  -5   1      137.56      142.36      4.25 o 
   5  -5   1       20.68       23.31      3.95 o 
   6  -5   1        2.49        3.92      3.55 o 
   7  -5   1      169.63      182.68      7.42 o 
   8  -5   1        6.75       12.87      5.18 o 
   9  -5   1       10.94        2.50      4.75 o 
 -12  -4   1        6.71       -0.07      2.17 o 
 -11  -4   1       13.01        8.15      4.50 o 
 -10  -4   1       10.98        8.63      2.77 o 
  -9  -4   1       34.97       39.94      2.56 o 
  -8  -4   1        0.16        2.16      1.68 o 
  -7  -4   1      179.05      160.93      3.35 o 
  -6  -4   1       71.35       60.84      2.50 o 
  -5  -4   1     1398.59     1325.43     10.51 o 
  -4  -4   1      596.79      642.75      4.57 o 
  -3  -4   1        2.79        3.27      0.78 o 
  -2  -4   1       95.06      136.41      1.82 o 
  -1  -4   1      939.12      729.88     26.35 o 
   0  -4   1       19.52       20.74      1.24 o 
   1  -4   1       10.47        6.93      1.63 o 
   2  -4   1      769.42      729.78      7.86 o 
   3  -4   1     1152.50     1094.07     11.42 o 
   4  -4   1     1070.04     1063.38     11.97 o 
   5  -4   1     1131.69     1096.89     25.84 o 
   6  -4   1      274.60      284.76      7.39 o 
   7  -4   1       86.30       81.40      5.50 o 
   8  -4   1      241.50      251.22      7.60 o 
   9  -4   1       21.66       23.95      4.79 o 
  10  -4   1        7.92        8.87      4.82 o 
 -12  -3   1       12.22        8.56      5.14 o 
 -11  -3   1       55.97       53.95      5.76 o 
 -10  -3   1        0.39        2.52      2.26 o 
  -9  -3   1       36.16       37.20      3.09 o 
  -8  -3   1      143.88      141.42      4.19 o 
  -7  -3   1      376.07      389.18      4.87 o 
  -6  -3   1      514.04      507.44      5.42 o 
  -5  -3   1       47.66       45.97      1.57 o 
  -4  -3   1       74.09       62.92      1.33 o 
  -3  -3   1        5.49        6.81      0.74 o 
  -2  -3   1      205.33      112.43      1.65 o 
  -1  -3   1      382.38      460.66      5.94 o 
   0  -3   1     4173.85     4505.49     47.13 o 
   1  -3   1     1206.09     1575.53     13.72 o 
   2  -3   1      919.32      921.75     10.55 o 
   3  -3   1      165.15      135.17      3.18 o 
   4  -3   1      307.68      295.28      5.53 o 
   5  -3   1       58.53       58.46      3.35 o 
   6  -3   1        1.81       14.74      3.31 o 
   7  -3   1       17.30       20.43      4.40 o 
   8  -3   1       30.07       34.95      5.07 o 
   9  -3   1      113.00      123.06      6.29 o 
  10  -3   1       22.56       18.06      5.01 o 
  11  -3   1       42.41       45.10      6.18 o 
 -12  -2   1        3.95        1.72      2.80 o 
 -11  -2   1       15.36        8.89      4.35 o 
 -10  -2   1      112.88      108.24      4.05 o 
  -9  -2   1        8.83       11.15      2.48 o 
  -8  -2   1      195.61      175.66      6.12 o 
  -7  -2   1        0.16        2.88      1.62 o 
  -6  -2   1       21.28       20.46      2.99 o 
  -5  -2   1      103.62      151.66      2.44 o 
  -4  -2   1      136.95      121.85      1.97 o 
  -3  -2   1      531.37      560.02      3.93 o 
  -2  -2   1     2996.46     3247.76     57.13 o 
  -1  -2   1        0.00        2.34      0.75 o 
   0  -2   1       56.74       74.03      1.55 o 
   1  -2   1     1750.24     1680.29     23.54 o 
   2  -2   1     3285.29     3419.54     30.77 o 
   3  -2   1       99.08      113.50      2.88 o 
   4  -2   1      202.92      206.60      3.92 o 
   5  -2   1       23.63       23.09      2.55 o 
   6  -2   1        0.59       -2.40      2.40 o 
   7  -2   1     1280.78     1278.48     28.76 o 
   8  -2   1        9.83        6.29      3.39 o 
   9  -2   1        5.76        5.26      4.24 o 
  10  -2   1      168.08      168.13      8.76 o 
  11  -2   1        4.15        4.66      4.45 o 
 -12  -1   1       57.22       60.60      6.36 o 
 -11  -1   1       70.70       65.45      4.21 o 
 -10  -1   1        1.37        1.28      2.78 o 
  -9  -1   1       22.53       20.76      2.90 o 
  -8  -1   1      290.70      280.31      5.30 o 
  -7  -1   1      257.20      253.86      4.12 o 
  -6  -1   1       29.97       46.89      2.78 o 
  -5  -1   1      679.55      740.85      8.48 o 
  -4  -1   1      106.53       78.77      2.21 o 
  -3  -1   1     1367.23     1434.65     10.56 o 
  -2  -1   1      229.72      212.86      1.88 o 
  -1  -1   1     6203.22     5446.47    127.69 o 
   1  -1   1     1611.29     1477.26     20.39 o 
   2  -1   1       20.55       17.68      2.12 o 
   3  -1   1       61.14       84.56      2.65 o 
   4  -1   1        0.00        3.66      1.72 o 
   5  -1   1       89.32       98.62      3.78 o 
   6  -1   1      112.99      108.67      4.98 o 
   7  -1   1       15.30       13.06      2.96 o 
   8  -1   1       52.87       53.61      4.20 o 
   9  -1   1        0.51        5.51      3.49 o 
  10  -1   1       11.84        7.13      5.08 o 
  11  -1   1        7.64        2.97      4.08 o 
 -11   0   1       12.86       14.20      6.88 o 
 -10   0   1       30.10       33.29      3.59 o 
  -9   0   1      223.17      228.19      6.15 o 
  -8   0   1       10.01        8.39      2.92 o 
  -7   0   1       35.23       39.86      3.03 o 
  -6   0   1      223.69      217.58      4.30 o 
  -5   0   1     1127.66     1330.10     13.16 o 
  -4   0   1      133.74      182.12      4.37 o 
  -3   0   1       15.08       23.65      1.85 o 
  -2   0   1        0.83        9.77      1.27 o 
   2   0   1      140.42       92.55      2.14 o 
   3   0   1     2818.47     3161.59     27.77 o 
   4   0   1      380.22      354.63      4.77 o 
   5   0   1        1.57        1.46      2.00 o 
   6   0   1       82.83       79.00      3.15 o 
   7   0   1        1.38        1.50      3.28 o 
   8   0   1        2.78        4.86      4.24 o 
   9   0   1       26.77       19.16      3.89 o 
  10   0   1       64.30       61.80      6.21 o 
  11   0   1        0.52       -4.50      4.64 o 
  12   0   1       17.65       10.53      6.31 o 
 -11   1   1        0.87        1.36      3.01 o 
 -10   1   1      254.82      243.60      8.70 o 
  -9   1   1       12.84       18.62      4.67 o 
  -8   1   1      228.14      216.69     10.81 o 
  -7   1   1       26.40       33.97      3.18 o 
  -6   1   1      267.25      267.89      5.74 o 
  -5   1   1      421.28      431.03      5.86 o 
  -4   1   1      313.49      380.46      6.25 o 
  -3   1   1     2081.11     2279.18     20.40 o 
  -2   1   1     3753.58     3429.25     29.51 o 
  -1   1   1     4682.66     4827.43     40.33 o 
   2   1   1     7612.36     7799.01     68.58 o 
   3   1   1     1459.21     1184.89     11.48 o 
   4   1   1      696.49      702.77      7.96 o 
   5   1   1      171.06      171.35      3.40 o 
   6   1   1      340.19      321.62      5.12 o 
   7   1   1      201.33      198.19      4.56 o 
   8   1   1      258.52      268.80      6.96 o 
   9   1   1       65.74       74.23      5.97 o 
  10   1   1      117.96      121.58      5.85 o 
  11   1   1        9.69       13.78      5.14 o 
  12   1   1       53.29       44.46      5.92 o 
 -11   2   1       40.78       48.46      5.73 o 
 -10   2   1        0.07        3.57      3.86 o 
  -9   2   1       13.26       15.95      4.74 o 
  -8   2   1      481.93      479.92     26.33 o 
  -7   2   1       12.00       12.68      3.20 o 
  -6   2   1      243.60      258.81      5.42 o 
  -5   2   1      228.33      239.42      4.67 o 
  -4   2   1       85.48       87.62      2.87 o 
  -3   2   1       74.62       76.80      2.60 o 
  -2   2   1      961.77     1013.09      9.71 o 
  -1   2   1     3077.77     3223.69     27.57 o 
   0   2   1      303.28      322.82      5.02 o 
   1   2   1      998.53      895.99      5.09 o 
   2   2   1      183.89      186.77      2.18 o 
   3   2   1       14.55        6.62      1.18 o 
   4   2   1        2.20        2.54      1.14 o 
   5   2   1      318.95      285.17      4.11 o 
   6   2   1       31.42       26.63      2.22 o 
   7   2   1        2.21        8.92      1.92 o 
   8   2   1        0.40        5.52      2.19 o 
   9   2   1        0.54       -0.66      2.03 o 
  10   2   1       98.89      102.41      4.17 o 
  11   2   1        0.03        2.10      3.13 o 
  12   2   1        3.79        2.34      2.98 o 
 -10   3   1        4.24        7.51      4.50 o 
  -9   3   1        3.65        6.25      5.07 o 
  -8   3   1        6.63       13.55      3.78 o 
  -7   3   1        8.12       22.02      4.57 o 
  -6   3   1       14.26       20.30      3.40 o 
  -5   3   1        1.99        5.79      2.46 o 
  -4   3   1        0.38       15.29      2.36 o 
  -3   3   1       10.33       40.09     15.13 o 
  -2   3   1       10.80       21.39      2.35 o 
  -1   3   1      282.61      366.43      4.55 o 
   0   3   1        0.38        3.70      1.90 o 
   1   3   1        3.66        8.07      0.83 o 
   2   3   1      828.36      976.46      6.20 o 
   3   3   1      551.28      586.92      5.74 o 
   4   3   1       17.71       16.26      1.33 o 
   5   3   1      757.39      653.49     10.30 o 
   6   3   1      546.29      531.61      5.92 o 
   7   3   1      356.31      325.42      4.59 o 
   8   3   1      357.30      323.15      5.17 o 
   9   3   1      146.66      150.97      6.46 o 
  10   3   1      121.86      131.40      4.30 o 
  11   3   1       27.45       15.08      5.10 o 
  12   3   1        0.20        2.32      2.79 o 
 -10   4   1        6.34        3.63      6.68 o 
  -9   4   1      129.33      142.54      6.77 o 
  -8   4   1      107.10      126.70      5.88 o 
  -7   4   1      115.29      126.09      6.33 o 
  -6   4   1      737.68      741.01     10.97 o 
  -5   4   1     1481.01     1418.60     16.50 o 
  -4   4   1     1027.42     1083.02     13.25 o 
  -3   4   1       12.01       29.46      3.33 o 
  -2   4   1      658.40      679.17      7.52 o 
  -1   4   1      375.32      341.87      5.00 o 
   0   4   1     1048.70     1113.90     14.61 o 
   1   4   1      797.11      819.44     12.71 o 
   2   4   1      369.40      383.14      2.89 o 
   3   4   1        4.03        8.03      0.92 o 
   4   4   1       22.80       48.41      1.75 o 
   5   4   1      106.11       99.59      2.09 o 
   6   4   1      428.29      490.07      5.18 o 
   7   4   1      609.09      542.12      6.34 o 
   8   4   1      144.97      142.55      3.41 o 
   9   4   1       83.07       73.16      3.47 o 
  10   4   1        0.09        3.33      2.67 o 
  11   4   1       16.23        8.79      3.25 o 
  12   4   1        3.15        2.02      3.30 o 
  -9   5   1       38.22       28.57      6.24 o 
  -8   5   1      101.59       97.62     10.93 o 
  -7   5   1       29.58       29.24      8.54 o 
  -6   5   1       14.40       11.72      3.45 o 
  -5   5   1       58.91       79.78      4.89 o 
  -4   5   1       23.84       40.19      3.53 o 
  -3   5   1       55.78       69.75      3.15 o 
  -2   5   1     1496.10     1453.94     29.68 o 
  -1   5   1      188.61      186.06      4.88 o 
   0   5   1      116.77      136.67      3.86 o 
   1   5   1      150.16      157.23      2.25 o 
   2   5   1      235.19      239.47      3.08 o 
   3   5   1      816.41      831.46      6.77 o 
   4   5   1       21.48       39.19      1.42 o 
   5   5   1      590.72      646.07      6.19 o 
   6   5   1      610.93      587.98      5.94 o 
   7   5   1      235.27      200.48      3.59 o 
   8   5   1      170.74      180.39      4.40 o 
   9   5   1        0.02       -0.56      2.07 o 
  10   5   1        2.51        3.30      2.20 o 
  11   5   1       17.94       19.75      2.94 o 
  12   5   1       14.08       10.70      3.25 o 
  -9   6   1       12.70       16.92      6.35 o 
  -8   6   1        2.98        1.60      4.57 o 
  -7   6   1        2.74        2.96      4.25 o 
  -6   6   1      326.92      331.87      7.70 o 
  -5   6   1        5.14        7.44      3.19 o 
  -4   6   1       43.94       55.03      9.59 o 
  -3   6   1     1585.59     1600.14     24.29 o 
  -2   6   1       18.74       16.56      2.40 o 
  -1   6   1     1000.34      958.17     14.85 o 
   0   6   1      286.36      234.76      3.50 o 
   1   6   1      312.16      300.21      3.45 o 
   2   6   1       70.11       83.29      2.04 o 
   3   6   1       83.92       77.61      1.74 o 
   4   6   1       69.53       71.99      1.80 o 
   5   6   1        2.99        5.38      1.16 o 
   6   6   1       68.50       65.65      3.62 o 
   7   6   1       22.67       18.71      1.84 o 
   8   6   1        7.51       10.70      1.93 o 
   9   6   1       13.03       16.22      2.86 o 
  10   6   1        1.30       -0.41      1.84 o 
  11   6   1        0.14       -0.14      1.88 o 
  -8   7   1        0.53        2.11      4.19 o 
  -7   7   1       13.46       10.74      4.28 o 
  -6   7   1       33.49       31.68      5.39 o 
  -5   7   1      115.51      114.14      5.16 o 
  -4   7   1       14.02       12.30      3.09 o 
  -3   7   1      208.21      194.50     12.84 o 
  -2   7   1      184.93      187.16      6.68 o 
  -1   7   1      210.10      212.23      8.80 o 
   0   7   1      264.66      253.69      6.13 o 
   1   7   1     1209.49     1205.53     10.17 o 
   2   7   1      324.16      383.84      4.76 o 
   3   7   1       16.53       21.61      1.64 o 
   4   7   1      325.86      307.45      5.99 o 
   5   7   1      292.44      298.57      4.23 o 
   6   7   1      495.28      490.18      8.12 o 
   7   7   1      190.01      193.06      3.45 o 
   8   7   1       35.27       45.26      2.64 o 
   9   7   1       12.71        9.70      2.12 o 
  10   7   1        1.79        0.86      1.89 o 
  11   7   1       44.79       49.32     12.69 o 
  -7   8   1        6.82        9.52      5.49 o 
  -6   8   1       20.33       20.18      4.47 o 
  -5   8   1      115.48      112.49      5.80 o 
  -4   8   1       26.67       26.11      3.68 o 
  -3   8   1      157.54      152.59      6.82 o 
  -2   8   1       28.69       26.38      4.35 o 
  -1   8   1      202.03      217.71      6.72 o 
   0   8   1      134.19      119.64      3.92 o 
   1   8   1       64.81       62.47      2.01 o 
   2   8   1      228.70      240.66      4.37 o 
   3   8   1      176.36      203.82      6.53 o 
   4   8   1        0.60        1.25      2.14 o 
   5   8   1        2.41        3.65      1.47 o 
   6   8   1        0.17        0.40      1.42 o 
   7   8   1       72.51       76.04      3.53 o 
   8   8   1       61.81       66.93      3.70 o 
   9   8   1       13.08       16.26      2.71 o 
  10   8   1       78.81       86.40      4.24 o 
  11   8   1        1.27       -0.33      3.52 o 
  -6   9   1        0.00       -1.15      3.60 o 
  -5   9   1        2.35        1.96      7.87 o 
  -4   9   1        0.73       -0.42      3.86 o 
  -3   9   1       15.00       11.63      4.59 o 
  -2   9   1        9.70       13.47      4.07 o 
  -1   9   1       43.74       49.84      3.02 o 
   0   9   1      457.42      439.46      5.57 o 
   1   9   1        2.17        2.42      1.57 o 
   2   9   1      106.93       97.65      2.36 o 
   3   9   1      305.55      296.94      3.84 o 
   4   9   1       25.18       25.53      1.86 o 
   5   9   1      170.60      168.43      4.78 o 
   6   9   1       43.99       41.76      2.99 o 
   7   9   1      114.70      119.05      3.73 o 
   8   9   1       43.73       43.68      2.75 o 
   9   9   1       64.26       69.89      2.96 o 
  10   9   1       86.60       94.09      3.59 o 
  -4  10   1       18.42       29.42      6.21 o 
  -3  10   1        4.00        8.52      4.57 o 
  -2  10   1       98.53      100.68      6.56 o 
  -1  10   1      109.62      103.38      3.63 o 
   0  10   1       12.07       14.95      2.26 o 
   1  10   1       92.26       93.41      2.88 o 
   2  10   1        0.65        0.60      1.46 o 
   3  10   1        4.13        2.21      1.51 o 
   4  10   1       43.22       36.86      2.18 o 
   5  10   1        0.02        2.45      1.41 o 
   6  10   1        0.06       -0.44      1.96 o 
   7  10   1       20.81       22.33      3.28 o 
   8  10   1        0.03       -2.07      2.16 o 
   9  10   1       69.12       83.08      6.53 o 
  -3  11   1        4.93       11.59      8.64 o 
  -2  11   1       20.29       17.99      5.08 o 
  -1  11   1        0.00        0.81      2.39 o 
   0  11   1      149.45      143.16      3.53 o 
   1  11   1      160.34      157.20      3.86 o 
   2  11   1        3.40        1.06      1.62 o 
   3  11   1      204.29      209.87      4.21 o 
   4  11   1       21.46       23.31      2.13 o 
   5  11   1       10.97        9.80      1.94 o 
   6  11   1       47.40       45.00      3.66 o 
   7  11   1       38.47       37.45      3.76 o 
   8  11   1       61.44       69.70      4.71 o 
   0  12   1       42.13       26.84     16.86 o 
   1  12   1       35.94       30.57      5.76 o 
   2  12   1        1.20        1.01      4.07 o 
   3  12   1        1.13        3.52      1.84 o 
   4  12   1        6.51        9.77      1.83 o 
   5  12   1        1.33        2.09      1.56 o 
   6  12   1        5.20        3.06      1.88 o 
  -5 -12   2      106.66       87.18      9.23 o 
  -4 -12   2        3.10        5.34      6.13 o 
  -2 -12   2        8.67        4.49      3.02 o 
  -1 -12   2       19.96       14.11      2.85 o 
   0 -12   2        0.53        1.46      2.69 o 
  -7 -11   2       12.08       11.09      4.53 o 
  -6 -11   2        0.54       -1.88      5.83 o 
  -5 -11   2       36.63       34.46      4.98 o 
  -4 -11   2        1.11        4.69      1.56 o 
  -3 -11   2        4.94        5.33      1.66 o 
  -2 -11   2        4.57        6.22      1.83 o 
  -1 -11   2       27.83       36.70      2.71 o 
   0 -11   2       12.36       10.96      2.92 o 
   1 -11   2        1.24        0.73      2.91 o 
   2 -11   2        0.72        5.56      3.84 o 
   3 -11   2        9.60       11.15      7.73 o 
  -9 -10   2        8.49        7.73      5.28 o 
  -8 -10   2       10.80       10.54      5.00 o 
  -7 -10   2        6.39        6.88      4.13 o 
  -6 -10   2      145.37      131.38      4.26 o 
  -5 -10   2       27.00       22.34      1.46 o 
  -4 -10   2       44.12       37.38      1.92 o 
  -3 -10   2      179.51      182.60      3.26 o 
  -2 -10   2       22.70       21.86      1.68 o 
  -1 -10   2      315.64      317.92      4.33 o 
   0 -10   2        6.30        8.54      1.73 o 
   1 -10   2       11.76        7.47      3.77 o 
   2 -10   2        8.07       11.57      3.82 o 
   3 -10   2       18.51       20.56      4.75 o 
   4 -10   2       88.17      107.92      7.34 o 
 -10  -9   2       21.17       24.87      6.31 o 
  -9  -9   2       15.24       10.36      1.66 o 
  -8  -9   2        0.45       -0.49      2.74 o 
  -7  -9   2      158.25      142.16      3.05 o 
  -6  -9   2       67.92       63.94      3.81 o 
  -5  -9   2      121.92      121.92      3.33 o 
  -4  -9   2      149.05      137.00      3.16 o 
  -3  -9   2      180.22      170.95      3.10 o 
  -2  -9   2        1.32        0.82      1.06 o 
  -1  -9   2      101.49       97.75      2.51 o 
   0  -9   2       25.72       33.27      2.47 o 
   1  -9   2        3.61        2.35      1.99 o 
   2  -9   2       59.12       53.03      4.53 o 
   3  -9   2      139.73      126.01     12.73 o 
   4  -9   2        1.78        2.92      3.78 o 
   5  -9   2        0.00        0.30      3.64 o 
   6  -9   2      141.71      156.80      7.62 o 
 -10  -8   2        3.61        2.84      2.76 o 
  -9  -8   2       98.94       86.52      3.53 o 
  -8  -8   2        1.28        0.99      1.47 o 
  -7  -8   2        0.87       -0.09      1.02 o 
  -6  -8   2       41.63       33.28      4.25 o 
  -5  -8   2      118.10      118.30      2.93 o 
  -4  -8   2      229.93      210.45      3.93 o 
  -3  -8   2      546.09      582.99      5.56 o 
  -2  -8   2      395.17      376.10      4.00 o 
  -1  -8   2       70.56       71.98      2.18 o 
   0  -8   2        0.36        2.22      1.92 o 
   1  -8   2       90.65       99.10      4.37 o 
   2  -8   2      438.93      383.46      8.08 o 
   3  -8   2      143.72      143.53      6.37 o 
   4  -8   2       14.81       17.08      3.84 o 
   5  -8   2        4.76        9.13      3.32 o 
   6  -8   2       55.96       57.44      5.07 o 
   7  -8   2        1.74        6.30      5.18 o 
 -11  -7   2       10.71       10.18      2.80 o 
 -10  -7   2      132.21      124.48      4.02 o 
  -9  -7   2      355.07      364.74      5.08 o 
  -8  -7   2      167.11      153.44      3.83 o 
  -7  -7   2      447.42      488.65      4.74 o 
  -6  -7   2     1137.30     1195.29     11.55 o 
  -5  -7   2      607.66      609.14      8.30 o 
  -4  -7   2       30.67       32.22      2.49 o 
  -3  -7   2      471.54      420.36      4.69 o 
  -2  -7   2       55.39       61.92      2.07 o 
  -1  -7   2        2.43       -0.29      0.82 o 
   0  -7   2        4.11        2.54      1.90 o 
   1  -7   2       76.12       63.23      5.52 o 
   2  -7   2       85.93       79.11      2.99 o 
   3  -7   2       54.60       57.01      3.79 o 
   4  -7   2      101.03      101.62      5.22 o 
   5  -7   2      374.74      394.68      7.80 o 
   6  -7   2       22.98       19.01      3.82 o 
   7  -7   2       39.52       38.78      5.83 o 
   8  -7   2       67.10       75.62     11.35 o 
 -11  -6   2       12.41       12.95      3.00 o 
 -10  -6   2       32.39       27.07      2.54 o 
  -9  -6   2        4.92        5.34      2.07 o 
  -8  -6   2        1.64        2.69      1.64 o 
  -7  -6   2       33.19       32.07      1.74 o 
  -6  -6   2     1209.09     1197.49      9.54 o 
  -5  -6   2      378.67      448.63      4.38 o 
  -4  -6   2      102.64       80.76      2.26 o 
  -3  -6   2        7.29        7.41      1.51 o 
  -2  -6   2      466.83      418.78     10.25 o 
  -1  -6   2      993.52      979.34     13.44 o 
   0  -6   2      451.04      450.59      7.06 o 
   1  -6   2      126.82      123.57      3.23 o 
   2  -6   2        1.58        4.21      1.80 o 
   3  -6   2       82.29       78.95      3.15 o 
   4  -6   2      247.67      269.03     10.50 o 
   5  -6   2        1.36        1.20      2.47 o 
   6  -6   2       97.93      101.21      4.98 o 
   7  -6   2       37.06       29.29      5.19 o 
   8  -6   2       33.09       28.71      5.00 o 
   9  -6   2       25.38       34.00      5.79 o 
 -12  -5   2        9.90        5.51      2.53 o 
 -11  -5   2        0.60        2.01      2.58 o 
 -10  -5   2      339.27      362.76      6.36 o 
  -9  -5   2       14.74       12.92      1.99 o 
  -8  -5   2      249.56      264.50      6.08 o 
  -7  -5   2     1518.10     1586.44     14.12 o 
  -6  -5   2       11.28       11.41      1.21 o 
  -5  -5   2     1608.59     1636.49     11.06 o 
  -4  -5   2        5.22       20.53      1.10 o 
  -3  -5   2      668.64      707.31      6.78 o 
  -2  -5   2       12.76       13.93      1.34 o 
  -1  -5   2       55.02       39.12      2.52 o 
   0  -5   2      286.57      207.15      4.77 o 
   1  -5   2      998.74      955.03      9.29 o 
   2  -5   2      571.00      591.14      7.50 o 
   3  -5   2      430.31      437.47     10.83 o 
   4  -5   2       53.26       47.65      3.70 o 
   5  -5   2       33.57       37.87      3.36 o 
   6  -5   2      536.77      556.79      9.23 o 
   7  -5   2       33.99       28.45      4.11 o 
   8  -5   2      131.75      137.32      8.35 o 
   9  -5   2        9.34        5.54      4.31 o 
 -12  -4   2        0.08        1.32      2.37 o 
 -11  -4   2        8.16        5.49      2.86 o 
 -10  -4   2       56.42       56.91      3.07 o 
  -9  -4   2        0.19        1.54      1.72 o 
  -8  -4   2      578.73      518.61      8.83 o 
  -7  -4   2      220.88      204.75      3.30 o 
  -6  -4   2      186.71      167.83      2.61 o 
  -5  -4   2       15.25       19.19      1.86 o 
  -4  -4   2      125.99      152.27      1.70 o 
  -3  -4   2     2385.61     2451.29     15.11 o 
  -2  -4   2       41.47       25.62      1.22 o 
  -1  -4   2     1783.68     1726.47     30.12 o 
   0  -4   2        4.79        4.45      0.92 o 
   1  -4   2      707.75      685.59      7.26 o 
   2  -4   2    10526.48    11201.53    109.40 o 
   3  -4   2      447.82      525.40      6.49 o 
   4  -4   2      593.22      562.79      7.56 o 
   5  -4   2       76.15       77.84      3.81 o 
   6  -4   2      192.68      210.49     11.56 o 
   7  -4   2        8.70        9.15      3.34 o 
   8  -4   2       58.04       57.53      4.84 o 
   9  -4   2        0.02       -0.19      3.15 o 
  10  -4   2       17.33       21.68      7.72 o 
 -12  -3   2      140.47      133.83      4.82 o 
 -11  -3   2       13.22        8.07      4.58 o 
 -10  -3   2       25.57       21.14      2.70 o 
  -9  -3   2       75.56       59.37      2.88 o 
  -8  -3   2      273.86      247.18      4.53 o 
  -7  -3   2      829.92      816.06      8.25 o 
  -6  -3   2      154.26      179.79      2.76 o 
  -5  -3   2      727.38      680.41      6.02 o 
  -4  -3   2      147.43      156.40      1.79 o 
  -3  -3   2      141.07      145.14      1.45 o 
  -2  -3   2     1547.61     1479.66      8.42 o 
  -1  -3   2     2504.68     2585.08     50.44 o 
   0  -3   2     1460.36     1360.67     10.90 o 
   1  -3   2       50.40       47.02      1.70 o 
   2  -3   2       10.69       26.81      1.86 o 
   3  -3   2      241.42      198.94      6.51 o 
   4  -3   2      272.01      281.46      5.41 o 
   5  -3   2      863.44      899.86     11.75 o 
   6  -3   2     1091.06     1106.63     35.50 o 
   7  -3   2      335.33      322.60     13.94 o 
   8  -3   2        0.00       -0.85      2.92 o 
   9  -3   2      114.93      127.30      7.41 o 
  10  -3   2      183.18      228.30      9.60 o 
 -12  -2   2        8.81        1.94      3.06 o 
 -11  -2   2       12.04       10.60      5.21 o 
 -10  -2   2        2.68        3.50      2.78 o 
  -9  -2   2        8.57        7.21      2.25 o 
  -8  -2   2       18.41       21.77      4.17 o 
  -7  -2   2       93.69      102.98      2.74 o 
  -6  -2   2      907.99      921.34      8.96 o 
  -5  -2   2      514.48      486.69      4.56 o 
  -4  -2   2      248.94      239.17      5.31 o 
  -3  -2   2      528.99      514.74      8.34 o 
  -2  -2   2     2150.31     2184.30     13.90 o 
  -1  -2   2        7.29       13.39      2.02 o 
   0  -2   2    21810.12    21966.69    213.16 o 
   1  -2   2    55720.27    56633.00    639.69 o 
   2  -2   2     5490.79     6274.81     57.37 o 
   3  -2   2        4.14        4.97      1.66 o 
   4  -2   2     2012.77     2365.31     22.47 o 
   5  -2   2       13.35       15.31      2.39 o 
   6  -2   2     1057.53      946.10     11.61 o 
   7  -2   2      552.38      527.38     22.36 o 
   8  -2   2       15.87       15.39      3.68 o 
   9  -2   2       53.56       55.09      6.00 o 
  10  -2   2        0.00        3.91      4.00 o 
  11  -2   2        0.35        1.03      4.60 o 
 -12  -1   2        6.77        4.16      4.27 o 
 -11  -1   2       19.16        0.24      2.61 o 
 -10  -1   2      333.69      322.27      6.40 o 
  -9  -1   2      473.24      497.33      8.91 o 
  -8  -1   2      903.48      883.54     14.72 o 
  -7  -1   2      122.34      142.05      3.23 o 
  -6  -1   2        5.39       24.42      1.82 o 
  -5  -1   2      323.05      232.18      3.35 o 
  -4  -1   2     4808.57     5730.26     42.81 o 
  -3  -1   2     1686.76     1801.67     12.92 o 
  -2  -1   2      708.22      748.73      5.69 o 
  -1  -1   2        4.40        9.38      0.37 o 
   0  -1   2       20.92       27.33      1.46 o 
   1  -1   2     1291.81     1195.58     10.12 o 
   2  -1   2      205.69      294.22      4.56 o 
   3  -1   2     1360.25     1273.45     12.71 o 
   4  -1   2       31.04       45.01      2.40 o 
   5  -1   2      109.59       96.16      3.74 o 
   6  -1   2      242.24      231.82      5.73 o 
   7  -1   2       26.05       30.72      3.41 o 
   8  -1   2      956.20      986.77     21.86 o 
   9  -1   2      180.33      163.76      6.00 o 
  10  -1   2      134.48      132.26      9.13 o 
  11  -1   2       12.70       10.81      8.02 o 
 -11   0   2       29.32       11.52      8.13 o 
 -10   0   2        2.84        1.74      2.95 o 
  -9   0   2       55.20       54.10      5.21 o 
  -8   0   2        0.02        1.75      2.08 o 
  -7   0   2       11.18       10.74      2.15 o 
  -6   0   2      216.29      162.44      3.75 o 
  -5   0   2      137.34       96.56      3.32 o 
  -4   0   2       52.08       74.29      2.79 o 
  -3   0   2     3383.50     3498.78     24.94 o 
  -2   0   2        1.41        7.35      1.03 o 
  -1   0   2    44547.11    43655.24    367.77 o 
   1   0   2      794.62      680.52      8.72 o 
   2   0   2     7757.41     8142.74     87.55 o 
   3   0   2      136.94      128.22      2.93 o 
   4   0   2     1358.13     1318.31     15.31 o 
   5   0   2       99.74      121.17      4.19 o 
   6   0   2      155.65      159.85      3.96 o 
   7   0   2        0.58       -2.84      2.84 o 
   8   0   2       34.92       46.23      3.91 o 
   9   0   2      897.48      820.80     14.04 o 
  10   0   2        5.42        4.00      3.50 o 
  11   0   2        2.55        0.21      3.31 o 
  12   0   2       10.36        3.35      4.04 o 
 -11   1   2        4.76        0.51      2.79 o 
 -10   1   2      235.77      245.92      6.00 o 
  -9   1   2      123.36      117.99      8.98 o 
  -8   1   2       36.28       24.63      3.54 o 
  -7   1   2      682.07      650.97      9.28 o 
  -6   1   2        0.01        5.07      2.21 o 
  -5   1   2     1504.69     1671.86     16.58 o 
  -4   1   2      153.91      153.91      3.25 o 
  -3   1   2     2953.52     3354.62     30.81 o 
  -2   1   2     1986.50     1744.17     15.27 o 
  -1   1   2       26.18       29.25      1.54 o 
   0   1   2     2809.28      892.63      7.84 o 
   1   1   2     1553.48     1192.37     25.90 o 
   2   1   2      103.88       93.58      2.25 o 
   3   1   2      338.00      343.30      4.41 o 
   4   1   2      699.01      812.07      8.26 o 
   5   1   2      278.42      246.47      5.69 o 
   6   1   2      164.21      157.71      3.81 o 
   7   1   2       71.39       65.60      3.39 o 
   8   1   2      614.46      608.33      9.39 o 
   9   1   2      526.67      526.34     23.21 o 
  10   1   2      110.80      100.84      7.92 o 
  11   1   2      188.15      170.24     15.65 o 
  12   1   2       75.65       82.79      6.65 o 
 -11   2   2        1.20        2.97      4.18 o 
 -10   2   2       17.65       15.91      4.50 o 
  -9   2   2       10.55       10.32      3.88 o 
  -8   2   2       62.65       57.90      4.29 o 
  -7   2   2       15.56       17.55      3.91 o 
  -6   2   2      141.74      166.33      6.37 o 
  -5   2   2      725.16      751.16     10.00 o 
  -4   2   2      252.14      217.91      4.06 o 
  -3   2   2      730.73      591.33      6.70 o 
  -2   2   2      116.64      160.74      3.15 o 
  -1   2   2      527.63      565.06      5.94 o 
   1   2   2    23336.82    22330.35    263.40 o 
   2   2   2    48482.31    47202.18    425.36 o 
   3   2   2      462.38      534.10      6.42 o 
   4   2   2     1725.77     1987.05     22.57 o 
   5   2   2      611.72      659.93     12.21 o 
   6   2   2        9.72        7.48      2.00 o 
   7   2   2      253.25      230.05      5.60 o 
   8   2   2      231.98      192.70     10.63 o 
   9   2   2        4.65        1.60      2.43 o 
  10   2   2       58.83       61.87      3.70 o 
  11   2   2        0.00        2.20      3.23 o 
  12   2   2        2.62        2.78      3.01 o 
 -10   3   2      104.20      131.17      7.82 o 
  -9   3   2       25.29       36.19      5.67 o 
  -8   3   2       26.80       29.74      5.97 o 
  -7   3   2      359.45      355.88     12.59 o 
  -6   3   2      111.38       99.00      4.26 o 
  -5   3   2      357.20      343.83      6.03 o 
  -4   3   2       30.87       34.50      2.65 o 
  -3   3   2      639.93      579.42      6.92 o 
  -2   3   2       24.28       46.44      4.42 o 
  -1   3   2      299.07      309.60      4.22 o 
   0   3   2      430.64      518.79      8.02 o 
   1   3   2      354.05      414.28      7.31 o 
   2   3   2      639.06      667.40      4.36 o 
   3   3   2      176.39      170.51      2.41 o 
   4   3   2      172.28      167.58      2.64 o 
   5   3   2      814.02      712.15     14.30 o 
   6   3   2      488.56      503.14      5.73 o 
   7   3   2      274.53      327.51      5.53 o 
   8   3   2     1391.17     1443.08     13.86 o 
   9   3   2        2.61        3.71      2.38 o 
  10   3   2      383.88      381.02      6.50 o 
  11   3   2        1.25        0.83      2.52 o 
  12   3   2       33.43       20.77      8.94 o 
 -10   4   2        0.06        3.34      4.31 o 
  -9   4   2       26.31       24.29      6.20 o 
  -8   4   2        3.88        6.09      4.54 o 
  -7   4   2        0.04        2.01      3.05 o 
  -6   4   2      472.70      441.39      9.44 o 
  -5   4   2      838.88      772.09     11.24 o 
  -4   4   2       83.88       98.40      4.36 o 
  -3   4   2      120.01      108.82      3.35 o 
  -2   4   2      152.17      175.93      7.42 o 
  -1   4   2      723.09      625.53      9.70 o 
   0   4   2      129.95      131.84      3.97 o 
   1   4   2     1208.91     1095.91      9.46 o 
   2   4   2     3743.94     4420.57     51.03 o 
   3   4   2     1884.83     2252.41     14.51 o 
   4   4   2     7783.23     8940.05     70.57 o 
   5   4   2      264.99      298.38      4.66 o 
   6   4   2      494.90      489.13      5.65 o 
   7   4   2        1.25        4.43      1.76 o 
   8   4   2       42.05       42.90      3.54 o 
   9   4   2        0.02        2.15      2.69 o 
  10   4   2       78.92       68.57      3.55 o 
  11   4   2        6.73       10.42      3.00 o 
  12   4   2       11.89       13.50      3.32 o 
  -9   5   2       44.85       50.17      5.70 o 
  -8   5   2        2.18        5.54      6.09 o 
  -7   5   2        9.38        8.30      4.41 o 
  -6   5   2        5.06        0.64      3.10 o 
  -5   5   2     2227.55     2254.49     55.27 o 
  -4   5   2       52.57       55.58      3.68 o 
  -3   5   2       27.10       27.18      5.50 o 
  -2   5   2      851.40      844.54      9.62 o 
  -1   5   2      799.30      812.67     12.48 o 
   0   5   2      122.58      145.63      4.31 o 
   1   5   2       87.80       67.18      2.08 o 
   2   5   2        1.23        3.90      1.14 o 
   3   5   2     1285.59     1161.53      8.04 o 
   4   5   2       65.21       57.93      3.10 o 
   5   5   2      754.73      806.83      7.67 o 
   6   5   2      840.51      866.25      9.04 o 
   7   5   2      113.18      125.90      3.32 o 
   8   5   2      567.25      560.79      6.71 o 
   9   5   2       17.31       17.54      3.20 o 
  10   5   2        0.01       -0.45      2.27 o 
  11   5   2      115.15      122.95      4.98 o 
  12   5   2        2.23        2.81      3.10 o 
  -9   6   2        6.67        7.69      4.99 o 
  -8   6   2        5.98       14.07      4.74 o 
  -7   6   2       69.38       74.38      5.51 o 
  -6   6   2        0.45        0.75      3.71 o 
  -5   6   2      122.77      139.23      7.97 o 
  -4   6   2        0.17        1.47      3.39 o 
  -3   6   2     1132.96     1123.72     38.38 o 
  -2   6   2        0.63       -0.61      2.67 o 
  -1   6   2      112.42       99.80      4.49 o 
   0   6   2       95.96      114.31      2.36 o 
   1   6   2      325.89      375.42      3.95 o 
   2   6   2      893.72      885.16      9.08 o 
   3   6   2        0.04        0.63      1.08 o 
   4   6   2      424.51      412.35      3.79 o 
   5   6   2      137.60      131.29      2.48 o 
   6   6   2      112.50      115.53      4.03 o 
   7   6   2      135.27      145.18      3.13 o 
   8   6   2       96.85       84.49      3.72 o 
   9   6   2       57.77       61.63      3.11 o 
  10   6   2        1.06        0.80      2.22 o 
  11   6   2        0.78        1.76      2.38 o 
  -8   7   2        2.14       -0.03      3.51 o 
  -7   7   2      152.59      175.11      7.08 o 
  -6   7   2       78.87       87.05      6.44 o 
  -5   7   2        0.21        1.98      3.69 o 
  -4   7   2      121.18      125.81      5.71 o 
  -3   7   2     1275.08     1259.38     25.86 o 
  -2   7   2      152.92      157.77      6.50 o 
  -1   7   2        1.04        2.55      2.93 o 
   0   7   2       97.48       83.37      2.44 o 
   1   7   2        0.16        0.08      1.03 o 
   2   7   2       35.36       29.70      2.63 o 
   3   7   2       37.37       33.78      1.76 o 
   4   7   2      315.20      313.13      4.38 o 
   5   7   2       83.75       74.77      2.72 o 
   6   7   2      217.91      217.00      3.77 o 
   7   7   2      159.43      157.74      3.25 o 
   8   7   2        8.52        6.11      1.89 o 
   9   7   2      142.26      135.19      6.15 o 
  10   7   2       17.27       22.15      3.07 o 
  11   7   2      168.24      191.71      6.72 o 
  -7   8   2       14.34       13.01      7.69 o 
  -6   8   2       45.04       32.48      4.81 o 
  -5   8   2       92.00       84.52      5.18 o 
  -4   8   2        0.02        2.21      4.15 o 
  -3   8   2       56.46       36.84      5.22 o 
  -2   8   2        3.74        0.63      3.18 o 
  -1   8   2       41.86       37.86      4.51 o 
   0   8   2      105.84      112.38      3.70 o 
   1   8   2      509.01      484.75      5.16 o 
   2   8   2      294.14      277.54      3.56 o 
   3   8   2        0.39       -1.32      1.32 o 
   4   8   2      106.48      110.63      2.78 o 
   5   8   2        5.63        8.11      2.08 o 
   6   8   2      251.41      275.79      5.54 o 
   7   8   2       19.25       13.69      2.15 o 
   8   8   2        4.27        3.81      1.81 o 
   9   8   2        1.34       -0.14      1.56 o 
  10   8   2        7.39        5.51      2.71 o 
  11   8   2        0.91        3.61      3.02 o 
  -6   9   2        4.51        6.96      6.35 o 
  -5   9   2        1.05       -0.42      4.53 o 
  -4   9   2       33.82       31.54      6.03 o 
  -3   9   2      121.48      124.23      7.04 o 
  -2   9   2        0.03        2.83      3.66 o 
  -1   9   2       57.87       60.26      2.83 o 
   0   9   2      120.14      105.32      2.75 o 
   1   9   2        0.16        1.35      1.41 o 
   2   9   2       10.94        8.36      1.51 o 
   3   9   2       21.27       27.40      3.49 o 
   4   9   2      108.83      113.97      4.37 o 
   5   9   2       19.00       22.63      2.50 o 
   6   9   2       17.60       24.04      3.83 o 
   7   9   2       93.18       72.97     10.43 o 
   8   9   2       41.84       53.29      3.36 o 
   9   9   2       35.85       38.23      2.81 o 
  10   9   2      148.35      159.97      8.69 o 
  -4  10   2        1.12        6.03      8.74 o 
  -3  10   2        2.72        2.12      7.14 o 
  -2  10   2       12.47        9.79      2.64 o 
  -1  10   2       33.23       27.65      2.92 o 
   0  10   2        1.40        4.36      1.81 o 
   1  10   2       20.77       19.18      2.26 o 
   2  10   2       78.48       72.91      2.37 o 
   3  10   2       69.88       67.43      2.24 o 
   4  10   2      167.32      150.05      3.68 o 
   5  10   2        0.50       -0.86      1.62 o 
   6  10   2       21.51       18.43      3.36 o 
   7  10   2        0.41        3.29      2.18 o 
   8  10   2       26.95       22.54      3.75 o 
   9  10   2        3.93        5.16      2.16 o 
  -3  11   2       11.59        3.56      5.00 o 
  -2  11   2       37.21       51.47      6.13 o 
  -1  11   2       29.24       29.83      3.64 o 
   0  11   2        0.67        1.41      2.03 o 
   1  11   2        5.95        4.99      1.77 o 
   2  11   2      163.59      162.70      4.26 o 
   3  11   2      111.61      105.53      2.81 o 
   4  11   2        0.39        0.10      1.71 o 
   5  11   2       24.88       22.61      1.97 o 
   6  11   2        2.42        5.33      2.91 o 
   7  11   2       44.64       54.51      6.88 o 
   8  11   2       28.40       26.16      4.29 o 
   0  12   2       20.39       15.51      3.99 o 
   1  12   2       20.33       21.53      3.22 o 
   2  12   2       16.60       16.35      3.10 o 
   3  12   2       14.95       15.43      2.28 o 
   4  12   2        0.74       -1.02      1.49 o 
   5  12   2        1.75        1.70      1.57 o 
   6  12   2       24.84       25.07      6.86 o 
  -5 -12   3        0.19        0.79      3.68 o 
  -4 -12   3       12.13        5.14      4.17 o 
   0 -12   3        0.01        0.49      1.82 o 
  -7 -11   3        8.25        6.64      4.63 o 
  -6 -11   3        0.01       -3.74      4.09 o 
  -5 -11   3      245.73      226.78      8.80 o 
  -4 -11   3        1.90       -0.77      3.52 o 
  -3 -11   3      129.91      127.06      2.80 o 
  -2 -11   3       24.43       26.83      1.82 o 
  -1 -11   3       26.04       20.24      2.14 o 
   0 -11   3      144.28      136.40      3.69 o 
   1 -11   3       27.17       30.21      3.86 o 
   2 -11   3        0.50        8.01      6.25 o 
  -9 -10   3       10.05        7.55      5.50 o 
  -8 -10   3        6.58       10.28      3.69 o 
  -7 -10   3       32.35       37.35      5.36 o 
  -6 -10   3        7.50       11.21      4.41 o 
  -5 -10   3       32.16       31.04      1.85 o 
  -4 -10   3        1.28        2.27      1.12 o 
  -3 -10   3       32.82       35.20      1.78 o 
  -2 -10   3       49.37       56.32      2.42 o 
  -1 -10   3       72.58       71.68      4.73 o 
   0 -10   3        1.99        0.97      1.46 o 
   1 -10   3       14.96       10.12      3.95 o 
   2 -10   3       29.74       40.75      4.33 o 
   3 -10   3       14.04       14.81      4.45 o 
   4 -10   3       42.50       39.53     12.01 o 
 -10  -9   3        7.14        8.56      5.83 o 
  -9  -9   3        2.59        2.73      4.65 o 
  -8  -9   3        2.40        0.02      4.22 o 
  -7  -9   3       13.77       22.11      1.94 o 
  -6  -9   3        2.21        1.29      0.98 o 
  -5  -9   3       68.05       69.16      1.84 o 
  -4  -9   3      279.95      274.71      3.54 o 
  -3  -9   3      565.04      561.98      5.66 o 
  -2  -9   3      536.74      536.18      6.00 o 
  -1  -9   3      325.14      320.95      4.28 o 
   0  -9   3        0.28        1.82      2.37 o 
   1  -9   3      125.17      124.51      3.79 o 
   2  -9   3       16.25       23.04      3.60 o 
   3  -9   3       44.45       39.37      3.25 o 
   4  -9   3       20.40       19.58      5.45 o 
   5  -9   3        0.00        2.67      3.19 o 
   6  -9   3        1.84       -0.84      3.90 o 
 -10  -8   3       16.31        9.73      6.13 o 
  -9  -8   3       54.19       52.39      2.04 o 
  -8  -8   3        1.93        2.47      1.11 o 
  -7  -8   3        2.55        0.89      0.99 o 
  -6  -8   3      122.34      129.91      3.67 o 
  -5  -8   3       50.26       54.80      1.71 o 
  -4  -8   3        3.07        0.66      0.85 o 
  -3  -8   3       35.39       36.36      1.21 o 
  -2  -8   3        3.20        3.91      1.00 o 
  -1  -8   3       18.80       15.93      1.30 o 
   0  -8   3       18.05       18.19      2.17 o 
   1  -8   3       70.28       81.03      3.88 o 
   2  -8   3       89.44       90.30      7.64 o 
   3  -8   3       13.36       10.72      3.01 o 
   4  -8   3       86.41       87.55      4.18 o 
   5  -8   3       23.05       24.82      3.66 o 
   6  -8   3      245.89      295.11     21.48 o 
   7  -8   3       34.40       33.30      6.18 o 
 -11  -7   3       10.91       10.41      2.15 o 
 -10  -7   3       19.52       16.26      2.69 o 
  -9  -7   3       86.07       86.13      2.51 o 
  -8  -7   3       13.12       11.39      1.43 o 
  -7  -7   3       86.17       77.15      1.89 o 
  -6  -7   3      362.70      355.63      5.52 o 
  -5  -7   3      352.78      364.39      5.06 o 
  -4  -7   3       21.96       21.45      1.06 o 
  -3  -7   3      359.41      366.36      4.16 o 
  -2  -7   3       29.25       27.64      1.05 o 
  -1  -7   3      147.35      131.65      3.68 o 
   0  -7   3       49.35       46.53      2.11 o 
   1  -7   3       17.32       13.89      1.76 o 
   2  -7   3        1.19        1.42      2.03 o 
   3  -7   3       11.87        8.22      2.77 o 
   4  -7   3       34.37       25.77      2.97 o 
   5  -7   3        4.09        6.27      2.97 o 
   6  -7   3        0.62       -0.70      3.29 o 
   7  -7   3        6.74       10.01      5.09 o 
   8  -7   3       34.77       34.86      6.65 o 
 -11  -6   3        9.23        5.24      2.10 o 
 -10  -6   3       36.08       26.55      3.31 o 
  -9  -6   3       92.73       98.86      4.02 o 
  -8  -6   3      110.32      120.90      2.94 o 
  -7  -6   3       20.43       20.35      1.52 o 
  -6  -6   3      403.98      418.43      4.37 o 
  -5  -6   3       13.77       11.52      0.84 o 
  -4  -6   3      203.77      207.72      2.51 o 
  -3  -6   3      283.50      291.34      2.68 o 
  -2  -6   3      274.70      259.08      2.56 o 
  -1  -6   3       18.88       19.66      3.81 o 
   0  -6   3      430.36      427.32      6.52 o 
   1  -6   3        1.29        2.55      1.60 o 
   2  -6   3      303.85      321.48     10.07 o 
   3  -6   3        1.17        1.25      3.58 o 
   4  -6   3      659.68      610.28      8.67 o 
   5  -6   3      118.32      125.30      4.60 o 
   6  -6   3       47.05       53.25      8.81 o 
   7  -6   3      157.92      171.09     16.77 o 
   8  -6   3      157.01      170.40     11.47 o 
   9  -6   3      171.39      195.16     21.11 o 
 -11  -5   3       30.41       28.98      3.18 o 
 -10  -5   3       18.34       12.71      2.19 o 
  -9  -5   3        8.02        5.29      1.74 o 
  -8  -5   3        5.44        5.69      1.93 o 
  -7  -5   3      263.65      255.70      3.91 o 
  -6  -5   3       38.30       45.26      1.73 o 
  -5  -5   3      544.35      548.77      4.43 o 
  -4  -5   3      145.92      125.43      1.71 o 
  -3  -5   3      336.56      331.17      3.15 o 
  -2  -5   3      135.32      109.85      1.36 o 
  -1  -5   3        3.95        5.26      1.30 o 
   0  -5   3        9.45        5.40      1.12 o 
   1  -5   3      775.20      920.39      8.84 o 
   2  -5   3      114.86      174.49      3.32 o 
   3  -5   3      491.56      496.27     12.56 o 
   4  -5   3      105.68      100.52      7.66 o 
   5  -5   3       79.91       71.87      4.47 o 
   6  -5   3       19.95       17.01      3.31 o 
   7  -5   3       10.57       11.29      5.96 o 
   8  -5   3       47.06       56.07      5.31 o 
   9  -5   3        2.03        1.83      4.62 o 
 -12  -4   3        7.60        6.29      3.79 o 
 -11  -4   3        0.27        1.27      2.04 o 
 -10  -4   3        7.23        8.21      2.23 o 
  -9  -4   3       36.93       39.60      2.42 o 
  -8  -4   3      236.39      238.13      4.06 o 
  -7  -4   3      731.41      732.64      7.48 o 
  -6  -4   3        4.32        5.99      1.14 o 
  -5  -4   3       10.63       19.88      1.17 o 
  -4  -4   3      318.53      325.22      2.83 o 
  -3  -4   3        3.80        8.15      0.48 o 
  -2  -4   3      420.07      439.19      3.55 o 
  -1  -4   3      289.28      299.92      3.07 o 
   0  -4   3      205.59      203.30      2.62 o 
   1  -4   3       93.35       91.19      2.15 o 
   2  -4   3     1018.28     1025.39     14.19 o 
   3  -4   3      176.13      181.56      7.37 o 
   4  -4   3      286.23      304.92      5.23 o 
   5  -4   3      116.96      116.08      5.86 o 
   6  -4   3       60.02       72.25      3.95 o 
   7  -4   3       63.94       55.73      6.27 o 
   8  -4   3       73.97       63.27      8.12 o 
   9  -4   3       15.99       16.33      4.51 o 
  10  -4   3        3.08        0.22      3.54 o 
 -12  -3   3       20.56        3.11      3.72 o 
 -11  -3   3       38.56       42.89      4.19 o 
 -10  -3   3      197.98      193.05      4.89 o 
  -9  -3   3        3.67        6.98      2.04 o 
  -8  -3   3       21.92       22.37      2.27 o 
  -7  -3   3      153.59      143.72      3.27 o 
  -6  -3   3      113.79      119.49      2.28 o 
  -5  -3   3       99.69       88.08      1.77 o 
  -4  -3   3       35.00       24.44      1.92 o 
  -3  -3   3      373.35      364.66      2.72 o 
  -2  -3   3     2136.38     2185.44     55.99 o 
  -1  -3   3       14.48        7.14      2.24 o 
   0  -3   3     2254.88     2112.88     19.88 o 
   1  -3   3     3771.33     4158.94     36.97 o 
   2  -3   3     3795.76     3910.61     35.08 o 
   3  -3   3       15.81       13.40      2.29 o 
   4  -3   3       88.71      102.21      5.89 o 
   5  -3   3      129.10      113.40      5.28 o 
   6  -3   3      135.73      156.92      4.78 o 
   7  -3   3        0.67        2.36      2.74 o 
   8  -3   3       15.45       18.25      3.79 o 
   9  -3   3      130.80      121.44     12.28 o 
  10  -3   3       18.41       12.07      4.76 o 
 -12  -2   3        0.00        1.16      3.00 o 
 -11  -2   3       25.01       12.95     10.44 o 
 -10  -2   3       32.90       34.33      4.87 o 
  -9  -2   3       40.62       37.04      3.02 o 
  -8  -2   3       88.25       94.19      5.71 o 
  -7  -2   3        3.24        5.66      1.78 o 
  -6  -2   3       34.40       43.07      3.78 o 
  -5  -2   3       23.72       31.07      2.34 o 
  -4  -2   3       24.87       16.21      1.82 o 
  -3  -2   3     1199.40     1330.14     10.00 o 
  -2  -2   3        4.38        4.94      0.56 o 
  -1  -2   3        8.66        3.46      1.51 o 
   0  -2   3      524.03      417.04      3.62 o 
   1  -2   3       38.91       47.82      1.65 o 
   2  -2   3       66.00       32.81      2.26 o 
   3  -2   3       98.04       74.87      3.16 o 
   4  -2   3      871.11      791.36      8.83 o 
   5  -2   3      142.30      129.46      3.69 o 
   6  -2   3     1097.22     1027.94     22.78 o 
   7  -2   3      181.35      165.19      5.37 o 
   8  -2   3       20.21       22.30      4.60 o 
   9  -2   3       55.89       65.60      5.03 o 
  10  -2   3       34.90       17.25     19.37 o 
  11  -2   3        0.22       -0.43      3.85 o 
 -11  -1   3       51.96       43.50     13.31 o 
 -10  -1   3       30.20       39.68      3.43 o 
  -9  -1   3      266.26      253.40      5.05 o 
  -8  -1   3        8.96       11.87      2.50 o 
  -7  -1   3      174.60      176.32      4.28 o 
  -6  -1   3        6.60        6.95      1.79 o 
  -5  -1   3       72.53       79.96      2.01 o 
  -4  -1   3     1628.88     1695.88     12.85 o 
  -3  -1   3      357.30      256.90      2.36 o 
  -2  -1   3        7.05       33.61      1.04 o 
  -1  -1   3     2840.09     2694.19     54.38 o 
   0  -1   3      905.62     1062.96      7.91 o 
   1  -1   3        1.04       13.56      1.22 o 
   2  -1   3     1598.18     1657.51     14.52 o 
   3  -1   3      272.84      378.28      4.79 o 
   4  -1   3     2878.81     2951.24     27.61 o 
   5  -1   3       29.16       30.01      2.52 o 
   6  -1   3       25.23       27.95      2.93 o 
   7  -1   3      114.44      132.19      4.76 o 
   8  -1   3      128.66      144.74      6.74 o 
   9  -1   3        9.60        4.35      4.61 o 
  10  -1   3        8.02        5.02      6.21 o 
  11  -1   3       69.87       74.67      6.22 o 
 -11   0   3       18.19       14.99      8.09 o 
 -10   0   3       63.16       58.86      4.25 o 
  -9   0   3       19.99       18.16      2.94 o 
  -8   0   3      416.42      393.18      5.80 o 
  -7   0   3      955.64      967.85     10.10 o 
  -6   0   3       21.54       20.94      2.17 o 
  -5   0   3       90.61      116.78      3.02 o 
  -4   0   3      559.65      614.70      5.73 o 
  -3   0   3       41.92       39.58      4.42 o 
  -2   0   3      207.40      182.72      2.03 o 
  -1   0   3       66.84       80.68      1.99 o 
   0   0   3     1772.37     1928.01     36.68 o 
   1   0   3       26.54       18.88      1.31 o 
   2   0   3     1380.23     1244.39     11.74 o 
   3   0   3      784.07      872.33     10.29 o 
   4   0   3       65.88       43.55      2.33 o 
   5   0   3      104.19      123.76      3.35 o 
   6   0   3       12.39        9.42      2.94 o 
   7   0   3        0.05        0.01      1.88 o 
   8   0   3      294.19      275.16      7.99 o 
   9   0   3      187.74      186.76      6.57 o 
  10   0   3        0.14        3.85      3.56 o 
  11   0   3       71.72       82.75      7.24 o 
 -11   1   3      189.77      205.53      7.53 o 
 -10   1   3        0.83        0.38      2.76 o 
  -9   1   3       47.27       46.54      3.50 o 
  -8   1   3       17.64       14.33      2.68 o 
  -7   1   3       35.27       33.02      5.64 o 
  -6   1   3      706.23      675.64      9.57 o 
  -5   1   3       23.49       17.94      2.73 o 
  -4   1   3      369.83      422.62      6.07 o 
  -3   1   3      148.65      161.09      4.51 o 
  -2   1   3     2449.43     2632.22     18.41 o 
  -1   1   3       67.00       56.99      1.39 o 
   0   1   3      275.07      274.80      2.68 o 
   1   1   3     4963.65     4819.39     41.23 o 
   2   1   3      803.58      678.66      6.74 o 
   3   1   3       43.29       37.32      5.62 o 
   4   1   3        7.56        7.26      1.74 o 
   5   1   3      377.01      334.89      7.49 o 
   6   1   3       70.27       90.23      3.30 o 
   7   1   3      265.11      256.06      6.15 o 
   8   1   3      595.04      537.39     10.10 o 
   9   1   3      226.11      216.91      6.41 o 
  10   1   3       31.96       21.76     18.25 o 
  11   1   3       13.81        8.96      5.13 o 
  12   1   3       11.30        6.38      3.48 o 
 -11   2   3        2.90        7.32      4.01 o 
 -10   2   3       63.42       63.05      4.27 o 
  -9   2   3       40.95       54.05      4.08 o 
  -8   2   3       68.06       66.78      4.51 o 
  -7   2   3      305.88      321.46      7.67 o 
  -6   2   3      127.81      135.35      4.21 o 
  -5   2   3      581.96      620.01      7.96 o 
  -4   2   3      154.48      116.84      7.67 o 
  -3   2   3     3362.51     3569.42     32.76 o 
  -2   2   3      183.45      265.03      4.61 o 
  -1   2   3      410.36      477.70      7.76 o 
   0   2   3      273.89      233.39      4.92 o 
   1   2   3     2349.26     2856.31     19.52 o 
   2   2   3      130.67      161.82      3.62 o 
   3   2   3     1540.22     1429.81     16.23 o 
   4   2   3       17.13       29.46      2.22 o 
   5   2   3      231.88      289.91      5.97 o 
   6   2   3       37.09       37.02      3.14 o 
   7   2   3      358.39      345.42     15.15 o 
   8   2   3      714.70      694.80     19.66 o 
   9   2   3       12.89       16.49      3.35 o 
  10   2   3       30.23       16.45     12.27 o 
  11   2   3       14.93        9.71      3.46 o 
  12   2   3        3.32        4.03      3.70 o 
 -10   3   3       11.45       10.19      5.68 o 
  -9   3   3        6.40        8.49      4.04 o 
  -8   3   3      243.20      215.63      8.79 o 
  -7   3   3       62.01       70.70     10.61 o 
  -6   3   3       89.32       84.15      6.49 o 
  -5   3   3      261.90      253.72      5.31 o 
  -4   3   3        3.95        3.23      2.01 o 
  -3   3   3       15.26       24.42      3.15 o 
  -2   3   3      350.63      345.31      6.53 o 
  -1   3   3     5298.05     5692.06     73.86 o 
   1   3   3     4628.72     4329.61    116.78 o 
   2   3   3     2856.80     2888.33     20.82 o 
   3   3   3     7076.81     7646.93     61.11 o 
   4   3   3      296.35      253.53      3.19 o 
   5   3   3      193.18      200.68      2.97 o 
   6   3   3       19.29       19.10      5.45 o 
   7   3   3      843.17      761.36      7.85 o 
   8   3   3      119.73      117.60      3.99 o 
   9   3   3       66.59       80.52      6.30 o 
  10   3   3        2.63       -0.94      2.57 o 
  11   3   3        0.88        1.45      2.62 o 
  12   3   3       25.93       16.57      5.25 o 
 -10   4   3        2.24        3.73      4.42 o 
  -9   4   3       77.57       76.70      5.96 o 
  -8   4   3       11.21       18.74      4.24 o 
  -7   4   3        0.48        2.24      3.08 o 
  -6   4   3      628.63      616.17      9.84 o 
  -5   4   3      437.92      461.49      8.66 o 
  -4   4   3       35.61       32.98      2.98 o 
  -3   4   3      824.95      838.50     21.60 o 
  -2   4   3     1084.61     1179.28     12.14 o 
  -1   4   3        6.85        6.13      2.53 o 
   0   4   3     2388.54     2395.91     31.13 o 
   1   4   3      259.21      191.55      2.37 o 
   2   4   3      665.31      628.62      4.19 o 
   3   4   3     1302.07     1403.13     11.39 o 
   4   4   3       69.02       55.07      7.22 o 
   5   4   3      250.88      211.75      3.10 o 
   6   4   3       39.58       28.79      1.97 o 
   7   4   3       16.19       15.79      3.78 o 
   8   4   3        1.82        3.50      2.32 o 
   9   4   3        0.05        2.17      2.32 o 
  10   4   3        5.37        6.60      2.57 o 
  11   4   3       19.66       19.56      4.23 o 
  12   4   3        9.37        6.49      3.83 o 
  -9   5   3        3.52        1.03      3.96 o 
  -8   5   3       14.86       17.34      4.61 o 
  -7   5   3       37.61       36.54      4.63 o 
  -6   5   3       10.03       10.28      3.60 o 
  -5   5   3       17.15       31.24      4.14 o 
  -4   5   3       26.05       32.53      3.47 o 
  -3   5   3      341.57      344.70      5.91 o 
  -2   5   3      359.38      365.64      8.26 o 
  -1   5   3        0.22        6.82      2.79 o 
   0   5   3      954.68      980.30      9.36 o 
   1   5   3      355.35      341.91      3.69 o 
   2   5   3      826.34      768.51      7.63 o 
   3   5   3     1630.64     1875.95     18.37 o 
   4   5   3      251.90      272.68      4.34 o 
   5   5   3      206.04      220.89      4.65 o 
   6   5   3       48.31       40.42      3.03 o 
   7   5   3      479.44      451.35      5.53 o 
   8   5   3        3.78        2.44      2.07 o 
   9   5   3       27.84       38.90      2.77 o 
  10   5   3        0.60       -1.12      2.38 o 
  11   5   3        1.64        0.48      3.10 o 
  12   5   3       45.95       44.20      4.10 o 
  -8   6   3        0.00        2.20      4.93 o 
  -7   6   3      539.57      539.11     13.20 o 
  -6   6   3       29.39       41.32      5.94 o 
  -5   6   3      109.58      111.81      5.14 o 
  -4   6   3     2160.84     2139.58     82.66 o 
  -3   6   3       18.40       12.83      3.02 o 
  -2   6   3      622.89      590.19     11.56 o 
  -1   6   3        2.50        6.56      3.10 o 
   0   6   3      334.75      332.18      6.12 o 
   1   6   3      440.29      403.86      4.47 o 
   2   6   3       10.89       14.62      1.20 o 
   3   6   3      270.07      288.26      3.79 o 
   4   6   3        0.04        0.68      1.06 o 
   5   6   3      251.08      264.68      3.96 o 
   6   6   3      118.37      121.75      3.30 o 
   7   6   3        0.11        0.46      1.69 o 
   8   6   3      115.24      129.83      3.34 o 
   9   6   3      118.88      110.55      3.51 o 
  10   6   3       19.15       16.73      2.93 o 
  11   6   3       64.95       74.85      5.05 o 
  -8   7   3       27.85       36.20      5.70 o 
  -7   7   3        5.80        4.34      4.09 o 
  -6   7   3       47.71       57.15     13.51 o 
  -5   7   3        2.88        0.84      2.90 o 
  -4   7   3       12.09       10.86      3.38 o 
  -3   7   3        1.63        7.34      4.55 o 
  -2   7   3       52.89       50.87      5.12 o 
  -1   7   3        6.89        7.00      3.54 o 
   0   7   3      578.36      536.22      6.86 o 
   1   7   3        2.44        1.13      1.28 o 
   2   7   3       12.12       14.66      1.36 o 
   3   7   3       49.12       36.40      2.24 o 
   4   7   3      168.78      162.66      2.49 o 
   5   7   3       97.54      101.97      4.24 o 
   6   7   3      326.61      341.96      5.71 o 
   7   7   3        5.90       11.16      1.90 o 
   8   7   3      125.04      133.19      3.44 o 
   9   7   3       44.24       36.66      3.06 o 
  10   7   3      188.30      173.65      4.53 o 
  11   7   3       77.53       89.64      4.17 o 
  -7   8   3       21.19       20.51      5.16 o 
  -6   8   3        5.22        2.76      3.75 o 
  -5   8   3       39.05       44.39      6.72 o 
  -4   8   3       54.70       61.14      6.29 o 
  -3   8   3       37.13       40.02      5.52 o 
  -2   8   3       10.92       10.93      4.41 o 
  -1   8   3      819.95      821.52      9.61 o 
   0   8   3       96.45      100.84      2.54 o 
   1   8   3      536.51      521.82      5.90 o 
   2   8   3       34.18       34.77      1.75 o 
   3   8   3       81.39       80.33      4.68 o 
   4   8   3       19.02       16.86      1.74 o 
   5   8   3        1.18        1.62      1.83 o 
   6   8   3       10.45       21.59      1.91 o 
   7   8   3       44.17       36.89      2.34 o 
   8   8   3       75.09       74.39      3.23 o 
   9   8   3       38.81       46.00      2.92 o 
  10   8   3      119.15      126.74      4.29 o 
  11   8   3       27.07       23.37      3.51 o 
  -6   9   3        4.33        5.42      6.13 o 
  -5   9   3        0.01        0.83      7.93 o 
  -4   9   3       51.09       32.66     10.14 o 
  -3   9   3        0.44        1.86      6.76 o 
  -2   9   3       50.74       39.82      8.76 o 
  -1   9   3      232.00      223.62      4.46 o 
   0   9   3      104.48      120.19      4.47 o 
   1   9   3      456.20      438.89      5.55 o 
   2   9   3      632.50      599.94      6.33 o 
   3   9   3      117.82      100.97      2.52 o 
   4   9   3      301.15      301.75      6.16 o 
   5   9   3       77.64       72.39      4.45 o 
   6   9   3       56.51       61.70      3.52 o 
   7   9   3       90.36       97.90      3.27 o 
   8   9   3       87.08       89.53      4.05 o 
   9   9   3      148.91      147.92      4.48 o 
  10   9   3        5.48        4.11      2.33 o 
  -4  10   3        6.50        5.40      5.52 o 
  -3  10   3       48.56       67.68      6.82 o 
  -2  10   3       42.23       45.27      2.99 o 
  -1  10   3       27.37       33.31      2.30 o 
   0  10   3      132.79      137.00      5.77 o 
   1  10   3       89.12       79.77      3.05 o 
   2  10   3       32.24       33.00      1.96 o 
   3  10   3       10.10       10.06      2.34 o 
   4  10   3        7.66        7.02      1.52 o 
   5  10   3       34.99       37.75      4.05 o 
   6  10   3        1.41        5.48      3.18 o 
   7  10   3        9.21        6.35      2.35 o 
   8  10   3        8.92       13.31      5.37 o 
   9  10   3       15.68       17.56      2.55 o 
  -2  11   3        0.70        2.99      7.45 o 
  -1  11   3       10.33        9.39      2.06 o 
   0  11   3      134.07      131.99      5.65 o 
   1  11   3       39.52       30.66      2.21 o 
   2  11   3      154.34      150.30      4.64 o 
   3  11   3       87.19       74.84      3.98 o 
   4  11   3        1.14        1.40      2.25 o 
   5  11   3      100.74      101.64      4.56 o 
   6  11   3        8.36       14.04      5.99 o 
   7  11   3      112.87      116.85      6.31 o 
   8  11   3       88.98       83.93      5.73 o 
   0  12   3       15.79       12.85      3.36 o 
   1  12   3        1.82        0.98      2.93 o 
   2  12   3        6.86        5.51      3.21 o 
   3  12   3        9.66       13.35      3.38 o 
   4  12   3        0.16        2.83      2.18 o 
   5  12   3        1.51        2.91      3.31 o 
  -4 -12   4       11.32        8.15      4.67 o 
  -7 -11   4       10.44       13.58      5.22 o 
  -6 -11   4       89.23       80.16      6.84 o 
  -5 -11   4        0.33       -1.54      3.95 o 
  -4 -11   4       62.70       54.22      5.91 o 
  -3 -11   4       13.79        9.35      7.32 o 
  -2 -11   4       42.10       47.42      5.54 o 
  -1 -11   4        0.41        2.11      1.45 o 
   0 -11   4        2.95        2.02      2.05 o 
   1 -11   4        0.68        0.65      2.57 o 
   2 -11   4        0.74       -0.06      4.21 o 
  -8 -10   4       78.32       72.36      5.23 o 
  -7 -10   4        0.31        0.91      4.01 o 
  -6 -10   4        9.91        4.96      4.33 o 
  -5 -10   4        0.20       -0.67      3.54 o 
  -4 -10   4      260.11      244.24     12.61 o 
  -3 -10   4      112.09      107.13      3.86 o 
  -2 -10   4      141.79      135.88      3.04 o 
  -1 -10   4        5.78        2.61      1.87 o 
   0 -10   4        0.48        0.98      1.38 o 
   1 -10   4       30.01       37.09      3.32 o 
   2 -10   4        0.09        2.16      2.95 o 
   3 -10   4      230.93      241.40      8.07 o 
   4 -10   4       16.59       12.98      3.32 o 
  -9  -9   4        0.75       -0.65      4.49 o 
  -8  -9   4       59.54       61.29      4.78 o 
  -7  -9   4       17.82       14.53      3.53 o 
  -6  -9   4      193.10      195.96      2.08 o 
  -5  -9   4      295.33      273.16      4.88 o 
  -4  -9   4      278.54      265.53      4.21 o 
  -3  -9   4        1.39        2.10      1.18 o 
  -2  -9   4       11.67       11.89      3.75 o 
  -1  -9   4        2.33        5.02      1.17 o 
   0  -9   4      105.81      112.64      4.28 o 
   1  -9   4       64.05       66.59      4.03 o 
   2  -9   4        5.14        2.29      2.69 o 
   3  -9   4       20.18       11.42      3.09 o 
   4  -9   4       29.76       37.48      3.61 o 
   5  -9   4       93.13      109.03      6.10 o 
   6  -9   4        9.18        9.93      3.89 o 
 -10  -8   4        3.34        3.16      5.42 o 
  -9  -8   4       48.35       59.22      6.88 o 
  -8  -8   4       28.77       31.26      1.29 o 
  -7  -8   4        0.25        1.26      1.41 o 
  -6  -8   4       98.38       92.52      2.75 o 
  -5  -8   4      410.20      390.87      3.59 o 
  -4  -8   4      154.11      157.52      1.65 o 
  -3  -8   4      416.18      393.00      3.65 o 
  -2  -8   4       80.32       77.11      2.13 o 
  -1  -8   4      245.96      246.89      3.01 o 
   0  -8   4      152.32      149.56      3.61 o 
   1  -8   4      587.32      564.38      9.80 o 
   2  -8   4       40.57       46.39      3.65 o 
   3  -8   4        0.00        2.77      3.43 o 
   4  -8   4       24.25       32.39      5.08 o 
   5  -8   4      212.67      226.30      7.07 o 
   6  -8   4       17.41       29.50      4.33 o 
   7  -8   4        3.17        0.97      4.26 o 
 -11  -7   4       47.91       32.66      3.10 o 
 -10  -7   4      243.33      222.09      4.55 o 
  -9  -7   4       67.02       66.11      2.46 o 
  -8  -7   4       33.41       36.07      3.77 o 
  -7  -7   4      337.93      344.22      8.60 o 
  -6  -7   4      416.56      395.73      6.08 o 
  -5  -7   4      107.48      103.69      2.14 o 
  -4  -7   4      608.55      622.85      5.74 o 
  -3  -7   4       31.30       24.77      0.67 o 
  -2  -7   4       32.49       27.06      2.20 o 
  -1  -7   4       65.59       62.69      3.00 o 
   0  -7   4        1.72        2.60      1.37 o 
   1  -7   4       97.18       89.03      5.51 o 
   2  -7   4      288.27      277.28      4.82 o 
   3  -7   4        7.95        7.20      2.57 o 
   4  -7   4       38.35       44.93      3.26 o 
   5  -7   4       49.40       42.10      3.69 o 
   6  -7   4       52.98       55.10      4.30 o 
   7  -7   4      121.06      125.18      6.25 o 
   8  -7   4       31.61       44.74     11.51 o 
 -11  -6   4       14.01       10.87      2.17 o 
 -10  -6   4        7.56        3.80      2.15 o 
  -9  -6   4        0.55        0.56      1.28 o 
  -8  -6   4       85.94       81.03      2.95 o 
  -7  -6   4      730.00      686.21      5.83 o 
  -6  -6   4        1.92        2.93      0.76 o 
  -5  -6   4       11.44       13.20      0.76 o 
  -4  -6   4      145.80      138.02      1.22 o 
  -3  -6   4      109.71      107.36      1.78 o 
  -2  -6   4     1077.97     1027.55      7.18 o 
  -1  -6   4       62.70       82.23      1.76 o 
   0  -6   4      121.65      113.31      2.00 o 
   1  -6   4       31.96       37.31      2.15 o 
   2  -6   4       59.04       73.52      3.05 o 
   3  -6   4     1314.72     1362.82     14.87 o 
   4  -6   4        1.94        0.75      1.99 o 
   5  -6   4      145.80      158.66      4.81 o 
   6  -6   4        4.18        8.47      3.85 o 
   7  -6   4       76.45       75.53      4.91 o 
   8  -6   4       19.66       29.94      5.99 o 
   9  -6   4        0.96        4.65      6.11 o 
 -11  -5   4       85.41       84.96      4.98 o 
 -10  -5   4        6.35        6.24      2.37 o 
  -9  -5   4       39.32       44.23      3.18 o 
  -8  -5   4     1117.14     1091.17     13.13 o 
  -7  -5   4       12.45        9.39      4.13 o 
  -6  -5   4     1177.24     1206.51      8.65 o 
  -5  -5   4        1.55        5.55      0.97 o 
  -4  -5   4      266.18      292.55      8.08 o 
  -3  -5   4      331.91      329.06      6.48 o 
  -2  -5   4       32.33       30.93      0.54 o 
  -1  -5   4     1284.15     1277.21     11.21 o 
   0  -5   4      216.89      246.27      3.68 o 
   1  -5   4      112.46      100.00      2.17 o 
   2  -5   4        9.67       11.05      1.67 o 
   3  -5   4       60.98       64.04      7.14 o 
   4  -5   4        2.18       -1.17      1.93 o 
   5  -5   4      311.78      336.89      6.35 o 
   6  -5   4       93.95      108.93      5.13 o 
   7  -5   4      213.24      224.10      6.67 o 
   8  -5   4        8.50       19.50      4.26 o 
   9  -5   4       13.46        9.79      5.73 o 
 -11  -4   4        0.51       -1.79      2.08 o 
 -10  -4   4       56.52       71.53      6.20 o 
  -9  -4   4        7.83        3.06      1.99 o 
  -8  -4   4       27.68       19.08      2.69 o 
  -7  -4   4       29.04       32.50      2.34 o 
  -6  -4   4      225.08      208.44      2.51 o 
  -5  -4   4      610.16      579.53      4.53 o 
  -4  -4   4     3526.96     3529.87     21.96 o 
  -3  -4   4      700.08      863.34      9.37 o 
  -2  -4   4     1392.87     1392.45     19.26 o 
  -1  -4   4       25.37       37.30      1.29 o 
   0  -4   4        1.54       14.24      3.30 o 
   1  -4   4    14784.81    15189.08    149.46 o 
   2  -4   4     3658.57     4062.27     38.08 o 
   3  -4   4       85.09      131.46      3.81 o 
   4  -4   4      149.57      153.43      4.46 o 
   5  -4   4       98.45      122.65      4.70 o 
   6  -4   4       69.85       62.95      3.82 o 
   7  -4   4       30.09       23.39      4.38 o 
   8  -4   4        7.17       13.91      4.03 o 
   9  -4   4        0.63        1.89      6.08 o 
  10  -4   4        9.07       20.15      5.38 o 
 -11  -3   4       22.68       14.59      6.19 o 
 -10  -3   4       51.21       51.11      3.63 o 
  -9  -3   4       80.42       83.49      7.37 o 
  -8  -3   4      420.18      424.74      5.78 o 
  -7  -3   4      120.07      104.36      2.86 o 
  -6  -3   4        1.62        3.67      1.16 o 
  -5  -3   4      336.62      328.91      3.00 o 
  -4  -3   4       98.55      165.60      1.70 o 
  -3  -3   4     6864.36     7163.66    174.49 o 
  -2  -3   4     1487.48     1705.66     16.74 o 
  -1  -3   4      402.88      321.18     20.04 o 
   0  -3   4       73.73       65.01      1.10 o 
   1  -3   4       24.45       12.45      1.16 o 
   2  -3   4      933.98      783.63      9.64 o 
   3  -3   4      103.11      114.84      7.28 o 
   4  -3   4      649.03      651.03      7.95 o 
   5  -3   4      223.08      206.08      4.61 o 
   6  -3   4       57.41       55.42      3.60 o 
   7  -3   4        0.34        0.18      2.30 o 
   8  -3   4      158.91      166.35      5.92 o 
   9  -3   4       90.81       97.14      6.79 o 
  10  -3   4       38.39       29.90      5.30 o 
 -11  -2   4        0.30        1.66      2.77 o 
 -10  -2   4       58.14       58.21      3.53 o 
  -9  -2   4       50.24       50.51      3.25 o 
  -8  -2   4      128.57      134.90      3.32 o 
  -7  -2   4       40.37       37.82      2.97 o 
  -6  -2   4      206.99      173.25      3.17 o 
  -5  -2   4      402.42      360.85      3.64 o 
  -4  -2   4      770.38      769.23      5.70 o 
  -3  -2   4     1043.28     1169.24     11.64 o 
  -2  -2   4     2983.04     2791.01     24.39 o 
  -1  -2   4     2390.94     2263.60    113.44 o 
   0  -2   4    15493.26    14692.88    136.22 o 
   1  -2   4     5233.37     5697.91     49.35 o 
   2  -2   4      466.15      460.84      9.80 o 
   3  -2   4    11740.86    12586.83    125.47 o 
   4  -2   4      506.52      546.85      6.77 o 
   5  -2   4      391.08      405.57     11.29 o 
   6  -2   4      140.24      133.25      4.88 o 
   7  -2   4        1.08        2.48      3.33 o 
   8  -2   4        0.76        1.94      2.98 o 
   9  -2   4       13.82       13.71      4.91 o 
  10  -2   4       82.10       81.83      5.92 o 
  11  -2   4        1.95        6.61      4.75 o 
 -11  -1   4      149.26      144.82      4.90 o 
 -10  -1   4      290.16      295.65      6.99 o 
  -9  -1   4      473.75      449.82      9.36 o 
  -8  -1   4      104.20       82.62      3.42 o 
  -7  -1   4       58.99       71.88      6.98 o 
  -6  -1   4     1110.86     1150.15     10.40 o 
  -5  -1   4     1453.97     1663.13     12.92 o 
  -4  -1   4     3359.23     3836.06     28.02 o 
  -3  -1   4       64.83       50.95      1.77 o 
  -2  -1   4      792.17      912.57      5.61 o 
  -1  -1   4      699.45      658.74      8.46 o 
   0  -1   4      267.83      253.03      2.81 o 
   1  -1   4     1095.72     1101.25      9.86 o 
   2  -1   4     1138.36     1078.72      9.84 o 
   3  -1   4       82.36      125.00      2.88 o 
   4  -1   4      270.02      333.38      5.73 o 
   5  -1   4      374.70      359.16     10.91 o 
   6  -1   4       28.98       35.25      3.06 o 
   7  -1   4      888.36      879.62     14.23 o 
   8  -1   4     1114.78     1097.69     14.88 o 
   9  -1   4      160.54      157.00      7.24 o 
  10  -1   4      196.67      193.62      7.22 o 
  11  -1   4        1.10        1.00      3.80 o 
 -11   0   4        0.02        1.80      2.75 o 
 -10   0   4       18.71       20.52      7.80 o 
  -9   0   4        9.71       10.32      2.97 o 
  -8   0   4        0.27        0.97      1.91 o 
  -7   0   4       39.68       33.72      2.46 o 
  -6   0   4       40.73       40.67      2.16 o 
  -5   0   4       50.54       82.39      2.76 o 
  -4   0   4     1938.47     2011.18     15.11 o 
  -3   0   4       27.35       26.81      1.58 o 
  -2   0   4       60.68       28.38      1.44 o 
  -1   0   4        1.04       -0.18      1.46 o 
   0   0   4      100.79      119.26      3.54 o 
   1   0   4      973.76     1192.47     10.26 o 
   2   0   4       66.49       76.55      2.24 o 
   3   0   4     2797.29     2708.95     25.15 o 
   4   0   4      110.49      123.27      3.04 o 
   5   0   4      160.16      183.44      4.02 o 
   6   0   4      748.43      783.76     14.53 o 
   7   0   4       40.41       47.57      3.55 o 
   8   0   4     1247.93     1158.67     26.40 o 
   9   0   4        4.11        1.30      3.07 o 
  10   0   4        7.65        5.89      3.80 o 
  11   0   4       23.43       11.78     10.05 o 
 -11   1   4       30.61       20.33     10.07 o 
 -10   1   4       38.59       36.49      4.04 o 
  -9   1   4      292.04      264.53      8.37 o 
  -8   1   4      474.26      478.62      6.76 o 
  -7   1   4       11.42       19.62      2.40 o 
  -6   1   4      486.88      465.07      5.57 o 
  -5   1   4       13.27        6.28      1.57 o 
  -4   1   4     2192.17     2507.51     19.41 o 
  -3   1   4      746.66      808.55      6.52 o 
  -2   1   4       47.02       51.94      1.47 o 
  -1   1   4      114.60      188.79      3.17 o 
   0   1   4       79.73      106.20      1.94 o 
   1   1   4      426.83      444.87      7.29 o 
   2   1   4       43.58       41.37      2.45 o 
   3   1   4      675.76      648.76      6.90 o 
   4   1   4      106.63       87.79      2.83 o 
   5   1   4     1345.77     1301.70     13.45 o 
   6   1   4      311.69      296.94      5.29 o 
   7   1   4      180.20      184.54      8.23 o 
   8   1   4      437.41      476.06      9.63 o 
   9   1   4      652.86      663.36     12.53 o 
  10   1   4      211.36      202.16      7.83 o 
  11   1   4       25.83       23.50     17.31 o 
  12   1   4        1.64        2.50      4.45 o 
 -10   2   4        7.28        6.26      3.46 o 
  -9   2   4       77.17       72.65      4.42 o 
  -8   2   4      122.38      117.34      4.01 o 
  -7   2   4       10.80        8.67      2.34 o 
  -6   2   4        0.40        0.13      3.09 o 
  -5   2   4       55.45       48.25      3.00 o 
  -4   2   4      723.49      660.60     28.62 o 
  -3   2   4       22.32       54.84      2.48 o 
  -2   2   4      179.42      173.95      2.39 o 
  -1   2   4     2618.70     2657.12     32.99 o 
   0   2   4     1759.03     1635.96     20.79 o 
   1   2   4    20173.43    19433.83    194.88 o 
   2   2   4        7.06       18.02      1.87 o 
   3   2   4     4146.94     5198.22     65.32 o 
   4   2   4    11839.04    12921.68    129.08 o 
   5   2   4     1505.35     1594.51     16.00 o 
   6   2   4      452.18      401.09     10.75 o 
   7   2   4      318.25      300.88      5.85 o 
   8   2   4        0.00        1.92      2.53 o 
   9   2   4       24.69       29.50      4.53 o 
  10   2   4       95.65       87.82      6.65 o 
  11   2   4       66.54       62.81      6.29 o 
  12   2   4        1.60        1.15      3.17 o 
 -10   3   4        5.12        2.36      3.15 o 
  -9   3   4        3.60        2.62      2.69 o 
  -8   3   4       88.58       88.04      7.24 o 
  -7   3   4       18.62       24.18      3.69 o 
  -6   3   4        0.75       -2.14      2.59 o 
  -5   3   4      473.27      464.94      7.29 o 
  -4   3   4      279.79      306.24      5.33 o 
  -3   3   4      169.73      131.31      4.28 o 
  -2   3   4     2050.34     2350.76     31.45 o 
  -1   3   4     3788.48     3732.45     48.37 o 
   0   3   4      440.92      546.56      8.75 o 
   1   3   4       15.61       10.12      2.45 o 
   2   3   4      732.42      574.06      5.10 o 
   3   3   4      421.58      356.46      6.40 o 
   4   3   4      365.20      315.14      4.65 o 
   5   3   4       17.52       14.61      2.50 o 
   6   3   4      123.60      134.71      3.69 o 
   7   3   4      520.16      521.82      8.02 o 
   8   3   4       38.46       43.69      3.42 o 
   9   3   4      120.27      100.96      7.33 o 
  10   3   4        1.09        1.74      2.43 o 
  11   3   4       12.67       13.61      3.35 o 
  12   3   4       34.83       37.70      4.97 o 
 -10   4   4       21.87       16.25      7.77 o 
  -9   4   4       29.15       11.60      7.79 o 
  -8   4   4        4.95        6.95      4.63 o 
  -7   4   4        0.23       -1.33      5.21 o 
  -6   4   4      168.64      172.77      6.64 o 
  -5   4   4        4.34        7.00      3.52 o 
  -4   4   4       84.89      108.75      8.30 o 
  -3   4   4      519.93      541.85      7.33 o 
  -2   4   4     1750.03     1655.59     23.78 o 
  -1   4   4      173.45      220.98      5.75 o 
   0   4   4        8.53       12.28      0.75 o 
   1   4   4        3.96        2.44      5.14 o 
   2   4   4        1.41        2.60      1.07 o 
   3   4   4    14354.59    15117.99    124.18 o 
   4   4   4     2750.81     2774.69     21.10 o 
   5   4   4      554.72      612.09      8.24 o 
   6   4   4      164.88      135.66      3.17 o 
   7   4   4        0.07       -1.78      1.93 o 
   8   4   4       18.61       14.60      2.57 o 
   9   4   4        0.49       -0.68      1.92 o 
  10   4   4       11.42       11.23      2.80 o 
  11   4   4       21.04       35.07      4.42 o 
  12   4   4        1.38        0.11      2.98 o 
  -9   5   4       10.37       13.10      4.94 o 
  -8   5   4       31.83       36.51      6.16 o 
  -7   5   4      193.24      209.02     10.32 o 
  -6   5   4      913.78      916.16     30.19 o 
  -5   5   4       46.63       53.92      5.02 o 
  -4   5   4        7.40        9.46      4.44 o 
  -3   5   4      433.88      382.18     13.93 o 
  -2   5   4      263.37      262.87      6.98 o 
  -1   5   4      114.34       82.98      6.74 o 
   0   5   4        5.33        4.31      0.96 o 
   1   5   4       15.13       17.59      0.88 o 
   2   5   4        0.12        1.23      2.10 o 
   3   5   4      224.02      262.77      9.59 o 
   4   5   4       28.27       22.58      1.45 o 
   5   5   4      302.14      265.87      3.87 o 
   6   5   4        7.16       11.37      2.01 o 
   7   5   4      476.85      491.55      5.96 o 
   8   5   4        3.68        5.31      2.22 o 
   9   5   4        5.30        5.37      2.26 o 
  10   5   4      134.54      136.20      4.82 o 
  11   5   4        1.29       -0.39      2.81 o 
  12   5   4      191.42      211.00      6.98 o 
  -8   6   4       54.46       64.59      7.16 o 
  -7   6   4        1.68        4.41      4.78 o 
  -6   6   4        3.53        2.48      4.09 o 
  -5   6   4       18.29       16.84      4.49 o 
  -4   6   4      810.08      729.75     10.97 o 
  -3   6   4      118.61      117.98      6.21 o 
  -2   6   4       37.03       34.50      4.45 o 
  -1   6   4        0.02        2.87      3.01 o 
   0   6   4        2.85        8.39      1.52 o 
   1   6   4       41.67       36.63      1.79 o 
   2   6   4        6.22        5.84      1.90 o 
   3   6   4      242.71      261.64      4.08 o 
   4   6   4      169.15      183.36      4.40 o 
   5   6   4      255.61      256.44      3.78 o 
   6   6   4      464.95      523.21      6.36 o 
   7   6   4       21.37       23.77      2.69 o 
   8   6   4        8.12        5.28      2.22 o 
   9   6   4        1.34       -1.48      2.30 o 
  10   6   4        0.70        0.44      2.01 o 
  11   6   4        2.90        3.60      3.12 o 
  -7   7   4        2.60        2.09      4.73 o 
  -6   7   4      172.74      165.31      6.84 o 
  -5   7   4       32.02       38.63      4.33 o 
  -4   7   4      378.26      373.53     15.28 o 
  -3   7   4      425.93      425.71     11.11 o 
  -2   7   4      211.62      220.43      7.75 o 
  -1   7   4      272.06      270.43      8.05 o 
   0   7   4       34.29       31.63      1.89 o 
   1   7   4      125.72      108.55      2.00 o 
   2   7   4       21.38       22.11      1.31 o 
   3   7   4       32.06       34.55      2.68 o 
   4   7   4        4.07        2.03      1.37 o 
   5   7   4      232.84      221.76      5.09 o 
   6   7   4        6.35        7.12      2.26 o 
   7   7   4       68.23       61.60      2.56 o 
   8   7   4      160.39      158.86      4.11 o 
   9   7   4       60.51       69.82      3.19 o 
  10   7   4      130.55      141.16      5.58 o 
  11   7   4       48.84       55.28      4.58 o 
  -6   8   4       19.02       17.32      6.88 o 
  -5   8   4       30.39       40.06      6.94 o 
  -4   8   4       45.46       40.59      6.17 o 
  -3   8   4       11.59       19.52      5.20 o 
  -2   8   4       21.12       27.68      8.60 o 
  -1   8   4      338.37      322.88      4.92 o 
   0   8   4       65.16       64.09      2.05 o 
   1   8   4       84.11       82.51      2.16 o 
   2   8   4       44.73       44.50      2.39 o 
   3   8   4       20.47       23.28      2.19 o 
   4   8   4       28.92       28.49      5.85 o 
   5   8   4       26.59       31.98      5.62 o 
   6   8   4        0.02        2.10      1.81 o 
   7   8   4       26.01       23.46      2.55 o 
   8   8   4       18.73       29.51      2.71 o 
   9   8   4        3.47        5.55      2.52 o 
  10   8   4        0.42        0.75      2.13 o 
  -5   9   4        3.04        9.45      6.05 o 
  -4   9   4        0.22       -1.84      4.69 o 
  -3   9   4       15.06       15.21      5.26 o 
  -2   9   4      208.48      201.94      8.60 o 
  -1   9   4      425.66      418.54      7.04 o 
   0   9   4       18.96       20.59      2.72 o 
   1   9   4       12.36       13.24      1.62 o 
   2   9   4      123.55      118.86      2.53 o 
   3   9   4      222.11      234.03      3.44 o 
   4   9   4       47.99       41.96      4.15 o 
   5   9   4        0.00       -2.31      3.01 o 
   6   9   4       49.32       48.35      3.46 o 
   7   9   4        5.63        9.61      2.00 o 
   8   9   4       80.49       85.54      6.13 o 
   9   9   4       79.05       82.40      5.83 o 
  10   9   4        0.00       -0.10      2.07 o 
  -4  10   4       17.49       -0.02      6.90 o 
  -3  10   4       15.35        7.00      8.68 o 
  -2  10   4        5.10        2.49      2.04 o 
  -1  10   4       40.13       43.59      3.70 o 
   0  10   4       13.68       14.11      2.64 o 
   1  10   4      101.54      113.89      6.45 o 
   2  10   4       65.97       71.02      4.34 o 
   3  10   4       53.63       48.46      2.02 o 
   4  10   4        2.03        1.59      2.21 o 
   5  10   4       15.32       14.71      3.80 o 
   6  10   4       22.39       25.53      6.76 o 
   7  10   4       28.23       32.92      5.55 o 
   8  10   4       13.03       10.76      3.25 o 
   9  10   4        4.28        6.74      3.51 o 
  -2  11   4       19.48       26.12      4.35 o 
  -1  11   4        0.16        0.84      3.96 o 
   0  11   4       10.94       11.53      3.40 o 
   1  11   4      125.16      121.12      6.87 o 
   2  11   4       29.57       23.00      1.90 o 
   3  11   4        1.07        1.19      1.32 o 
   4  11   4       20.19       17.26      2.92 o 
   5  11   4        3.87        5.87      2.52 o 
   6  11   4       41.70       40.04      4.82 o 
   7  11   4       15.00       17.62      4.57 o 
   1  12   4        7.84       11.23      3.35 o 
   2  12   4        4.60        2.73      2.77 o 
   3  12   4        0.39        0.56      2.35 o 
   4  12   4        1.91       -0.98      2.88 o 
   5  12   4       50.05       51.22      3.69 o 
  -6 -11   5       25.13       17.97      5.71 o 
  -5 -11   5       16.70       10.74      8.27 o 
   0 -11   5       31.19       25.44      4.71 o 
   1 -11   5        9.44        8.32      2.89 o 
   2 -11   5       28.67       26.48      6.47 o 
  -8 -10   5        1.18        0.00      3.50 o 
  -7 -10   5       29.20       39.09      6.29 o 
  -6 -10   5        1.32       -2.95      7.22 o 
  -5 -10   5        7.19        9.65      7.83 o 
  -4 -10   5       16.70       20.03      5.10 o 
  -3 -10   5        4.46        1.48      3.84 o 
  -2 -10   5       10.46       11.64      1.76 o 
  -1 -10   5       13.78       13.31      2.36 o 
   0 -10   5        9.31        5.15      2.27 o 
   1 -10   5       78.76       83.13      3.84 o 
   2 -10   5        3.72        3.30      2.83 o 
   3 -10   5       36.17       35.41      4.55 o 
   4 -10   5       24.36       30.48     10.26 o 
  -9  -9   5        0.33       -0.34      4.47 o 
  -8  -9   5       22.22       24.52      5.23 o 
  -7  -9   5       30.54       32.90      4.22 o 
  -6  -9   5        5.89        7.77      4.71 o 
  -5  -9   5      104.86      118.83      7.20 o 
  -4  -9   5      483.20      478.25     12.47 o 
  -3  -9   5      228.07      222.28      7.63 o 
  -2  -9   5      113.89      108.72      2.72 o 
  -1  -9   5        0.28        1.51      0.94 o 
   0  -9   5        4.74        7.65      2.55 o 
   1  -9   5       14.74       24.67      2.51 o 
   2  -9   5       13.20       15.94      3.78 o 
   3  -9   5        3.18        4.21      2.71 o 
   4  -9   5        1.31        4.61      2.72 o 
   5  -9   5       16.67       20.42      4.33 o 
 -10  -8   5       10.94       13.33      6.33 o 
  -9  -8   5        3.66        3.86      5.10 o 
  -8  -8   5       29.37       52.06      9.13 o 
  -7  -8   5       10.43       15.40      3.64 o 
  -6  -8   5       16.31       18.19      3.62 o 
  -5  -8   5      189.39      188.39     11.78 o 
  -4  -8   5        4.24        1.36      3.52 o 
  -3  -8   5       41.70       39.16      0.55 o 
  -2  -8   5       46.54       45.30      2.65 o 
  -1  -8   5       33.83       35.10      1.62 o 
   0  -8   5       94.10      110.14      4.22 o 
   1  -8   5      111.16      106.69      2.75 o 
   2  -8   5        0.04        0.57      1.56 o 
   3  -8   5       62.41       70.16      5.81 o 
   4  -8   5       26.48       27.18      3.49 o 
   5  -8   5      132.47      126.43      6.01 o 
   6  -8   5        0.96        1.57      3.62 o 
   7  -8   5        0.90       -1.88      4.71 o 
 -10  -7   5       70.75       55.74      7.69 o 
  -9  -7   5        5.91        3.94      2.19 o 
  -8  -7   5       10.98       12.35      1.20 o 
  -7  -7   5        2.12        1.45      0.82 o 
  -6  -7   5      132.32      122.33      2.94 o 
  -5  -7   5        0.27        1.09      2.45 o 
  -4  -7   5       91.34       93.07      5.83 o 
  -3  -7   5      105.69      101.19      5.60 o 
  -2  -7   5      104.88      104.47      1.69 o 
  -1  -7   5     1003.60     1009.50     11.30 o 
   0  -7   5       41.72       40.28      1.93 o 
   1  -7   5        6.51        6.00      1.47 o 
   2  -7   5       54.83       68.25      5.64 o 
   3  -7   5      118.31       93.59      3.25 o 
   4  -7   5       57.28       69.87      3.52 o 
   5  -7   5       11.52        8.76      3.40 o 
   6  -7   5        3.31        3.36      3.10 o 
   7  -7   5        1.45        4.06      4.36 o 
   8  -7   5        7.59        7.65      5.79 o 
 -11  -6   5        1.31        1.80      1.93 o 
 -10  -6   5        7.29        6.07      1.99 o 
  -9  -6   5       34.38       27.47      1.76 o 
  -8  -6   5        7.27        5.82      1.76 o 
  -7  -6   5        7.25        8.24      0.91 o 
  -6  -6   5      233.02      221.40      4.92 o 
  -5  -6   5       23.86       23.61      2.28 o 
  -4  -6   5      184.16      175.72      6.64 o 
  -3  -6   5      251.22      233.80      7.00 o 
  -2  -6   5        5.37       10.26      0.86 o 
  -1  -6   5      622.25      591.96      6.38 o 
   0  -6   5      247.46      235.17      3.25 o 
   1  -6   5        3.75        3.46      1.48 o 
   2  -6   5       32.01       34.88      2.17 o 
   3  -6   5      362.55      358.11      5.72 o 
   4  -6   5        1.65        3.42      2.37 o 
   5  -6   5       49.73       54.93      5.29 o 
   6  -6   5      137.19      140.64     12.58 o 
   7  -6   5       67.49       72.25      4.91 o 
   8  -6   5      201.07      231.82     22.32 o 
 -11  -5   5        6.98        7.40      2.16 o 
 -10  -5   5       23.11       24.71      2.19 o 
  -9  -5   5        7.67        9.58      1.69 o 
  -8  -5   5       83.56       80.84      3.88 o 
  -7  -5   5       15.69       21.87      1.44 o 
  -6  -5   5        0.18        3.20      0.86 o 
  -5  -5   5        0.40        1.12      0.78 o 
  -4  -5   5        1.27        1.23      2.23 o 
  -3  -5   5        3.54        3.19      2.05 o 
  -2  -5   5        0.08        0.40      2.43 o 
  -1  -5   5      433.68      450.61     13.77 o 
   0  -5   5       14.91       16.31      1.49 o 
   1  -5   5      421.72      400.19      4.48 o 
   2  -5   5       20.82       15.59      1.69 o 
   3  -5   5        2.05        4.86      2.97 o 
   4  -5   5        7.35        7.08      2.24 o 
   5  -5   5        4.85        5.25      2.45 o 
   6  -5   5        1.00        1.61      3.00 o 
   7  -5   5        1.88        3.23      3.78 o 
   8  -5   5        9.27       11.36      4.01 o 
   9  -5   5        7.14       14.05      5.07 o 
 -11  -4   5       14.86       17.60      2.60 o 
 -10  -4   5       14.43       18.66      3.35 o 
  -9  -4   5       91.31       75.77      2.64 o 
  -8  -4   5      486.92      495.97      5.69 o 
  -7  -4   5       98.42      107.77      3.13 o 
  -6  -4   5       99.01      103.88      1.97 o 
  -5  -4   5      225.58      244.31      2.75 o 
  -4  -4   5       32.28       34.01      1.48 o 
  -3  -4   5        1.98        5.35      1.96 o 
  -2  -4   5       23.66       21.43      5.14 o 
  -1  -4   5      143.67      158.07      6.34 o 
   0  -4   5       54.90       38.17      1.69 o 
   1  -4   5      318.00      301.67      4.43 o 
   2  -4   5        8.88        9.44      1.55 o 
   3  -4   5      335.90      329.57      4.83 o 
   4  -4   5      111.10       98.73      5.51 o 
   5  -4   5      156.76      135.40      4.16 o 
   6  -4   5      125.08      109.53      4.29 o 
   7  -4   5       91.47       94.14      4.74 o 
   8  -4   5       10.86       21.23      4.08 o 
   9  -4   5        2.80       10.13      4.22 o 
  10  -4   5      131.23      157.45     12.34 o 
 -11  -3   5       39.99       16.17     11.17 o 
 -10  -3   5       56.79       63.89      3.30 o 
  -9  -3   5      170.74      165.78      4.42 o 
  -8  -3   5      254.11      249.67      4.46 o 
  -7  -3   5      142.70      119.93      2.97 o 
  -6  -3   5        6.82        9.44      1.87 o 
  -5  -3   5      244.35      224.23      5.64 o 
  -4  -3   5       10.21       20.10      0.93 o 
  -3  -3   5     1218.37     1267.26     11.80 o 
  -2  -3   5      646.77      724.51      7.95 o 
  -1  -3   5       61.88       39.36      0.47 o 
   0  -3   5      146.78      191.16      1.95 o 
   1  -3   5       23.35       38.19      2.14 o 
   2  -3   5      163.93      144.74      5.42 o 
   3  -3   5      593.73      600.38      6.81 o 
   4  -3   5      572.32      515.07      6.78 o 
   5  -3   5        9.45       12.14      2.52 o 
   6  -3   5        5.38        8.87      3.40 o 
   7  -3   5       12.89       18.72      3.44 o 
   8  -3   5       53.99       54.28      4.49 o 
   9  -3   5        4.89        7.25      4.81 o 
  10  -3   5       97.05      114.15     13.72 o 
 -11  -2   5        5.11        2.67      2.88 o 
 -10  -2   5        0.61        1.25      2.06 o 
  -9  -2   5       64.30       64.37      3.33 o 
  -8  -2   5        0.38        3.97      2.07 o 
  -7  -2   5       87.05       97.51      4.97 o 
  -6  -2   5     1730.62     1711.02     16.53 o 
  -5  -2   5      601.36      625.78      4.93 o 
  -4  -2   5       15.39       17.76      0.98 o 
  -3  -2   5       19.95       24.61      1.68 o 
  -2  -2   5      174.66      193.57      2.28 o 
  -1  -2   5      440.75      459.98      6.06 o 
   0  -2   5     1243.48     1278.86     10.32 o 
   1  -2   5       39.33       48.83      1.70 o 
   2  -2   5      180.87      212.08      3.65 o 
   3  -2   5      513.79      481.15      6.41 o 
   4  -2   5        2.89        0.74      1.58 o 
   5  -2   5       74.95       77.65      3.34 o 
   6  -2   5       36.39       52.28      4.38 o 
   7  -2   5       45.16       41.14      4.54 o 
   8  -2   5       72.50       59.21      5.79 o 
   9  -2   5        0.01       -3.23      4.16 o 
  10  -2   5       13.47       10.50      4.46 o 
  11  -2   5        7.17        5.86      4.63 o 
 -11  -1   5        6.31        9.20      4.71 o 
 -10  -1   5      179.41      180.48      8.90 o 
  -9  -1   5       75.73       85.15      3.90 o 
  -8  -1   5       89.00       80.58      3.38 o 
  -7  -1   5       70.25       70.52      6.24 o 
  -6  -1   5       51.26       51.06      2.13 o 
  -5  -1   5      244.43      204.93      2.87 o 
  -4  -1   5      185.43      152.97      4.43 o 
  -3  -1   5       91.45       88.22      1.56 o 
  -2  -1   5       30.18       22.28      1.29 o 
  -1  -1   5     2030.07     2158.01     17.93 o 
   0  -1   5      132.68      173.71      2.42 o 
   1  -1   5     1993.22     2115.55     17.80 o 
   2  -1   5        0.71        4.35      1.52 o 
   3  -1   5     8937.51     9200.05     88.10 o 
   4  -1   5       70.45       66.36      4.61 o 
   5  -1   5        2.91        3.90      2.13 o 
   6  -1   5      530.32      537.22      7.98 o 
   7  -1   5       18.66       18.35      3.31 o 
   8  -1   5       21.30       17.69      4.51 o 
   9  -1   5      184.89      183.27      7.61 o 
  10  -1   5      143.85      131.56      6.45 o 
  11  -1   5        8.23        2.66      4.16 o 
 -11   0   5        3.15        0.35      3.02 o 
 -10   0   5       54.85       48.33      4.04 o 
  -9   0   5       36.09       40.79      3.15 o 
  -8   0   5        8.34       14.25      2.37 o 
  -7   0   5       14.01       20.69      2.23 o 
  -6   0   5      724.52      726.39      7.18 o 
  -5   0   5      297.64      353.33      4.61 o 
  -4   0   5       26.87       25.04      1.66 o 
  -3   0   5     1617.44     1698.93     11.34 o 
  -2   0   5        9.69       21.74      2.22 o 
  -1   0   5      178.18      177.08      2.05 o 
   0   0   5      276.50      305.64      2.79 o 
   1   0   5      500.35      576.63      5.71 o 
   2   0   5     1898.95     2052.28     18.12 o 
   3   0   5      163.46      174.22      3.62 o 
   4   0   5      593.62      517.18      6.44 o 
   5   0   5        3.76       21.62      3.29 o 
   6   0   5      348.40      334.74      6.18 o 
   7   0   5      232.31      210.19      5.44 o 
   8   0   5       16.63       16.16      4.41 o 
   9   0   5      137.24      133.66      8.42 o 
  10   0   5        0.63       -0.88      4.09 o 
  11   0   5        5.58        1.46      4.45 o 
 -11   1   5        9.90        3.15      3.88 o 
 -10   1   5        2.04        1.65      2.57 o 
  -9   1   5       46.39       60.24      4.01 o 
  -8   1   5       61.91       68.10      5.51 o 
  -7   1   5      443.84      406.93      6.02 o 
  -6   1   5       39.24       32.63      2.38 o 
  -5   1   5      220.29      239.67      3.87 o 
  -4   1   5      461.55      524.15      5.39 o 
  -3   1   5        4.79       19.62      1.49 o 
  -2   1   5     1018.94     1036.16     12.83 o 
  -1   1   5     2033.78     1976.07     16.18 o 
   0   1   5     1322.36     1454.99     12.47 o 
   1   1   5      997.29      894.17      8.50 o 
   2   1   5      169.68      186.97      6.47 o 
   3   1   5      905.44      951.80     10.23 o 
   4   1   5     2212.57     2214.32     22.14 o 
   5   1   5     1561.33     1635.41     16.80 o 
   6   1   5      489.33      523.23      8.47 o 
   7   1   5      125.30      115.89      4.41 o 
   8   1   5       85.90       97.63      5.34 o 
   9   1   5       14.46       15.25      3.81 o 
  10   1   5       40.91       29.07     20.24 o 
  11   1   5        1.29        1.46      4.56 o 
 -10   2   5       44.00       54.24     16.49 o 
  -9   2   5       15.40       20.72      3.13 o 
  -8   2   5      117.05      129.28      5.50 o 
  -7   2   5      235.16      220.94      4.94 o 
  -6   2   5       46.02       32.56      3.63 o 
  -5   2   5     1690.27     1660.68     15.14 o 
  -4   2   5      744.76      822.85      7.35 o 
  -3   2   5       12.77       33.76      1.70 o 
  -2   2   5     1794.13     2022.42     17.64 o 
  -1   2   5     2780.22     2976.36     25.28 o 
   0   2   5       52.19       20.01      2.92 o 
   1   2   5      860.35      922.55      9.03 o 
   2   2   5        0.35        0.98      1.39 o 
   3   2   5       72.19       85.76      2.75 o 
   4   2   5      587.34      595.28      7.25 o 
   5   2   5      131.94      148.47      4.25 o 
   6   2   5        1.04        0.79      1.94 o 
   7   2   5       35.15       30.70      3.81 o 
   8   2   5       25.12       27.21      3.48 o 
   9   2   5       52.25       50.23      8.65 o 
  10   2   5       62.42       62.06      7.55 o 
  11   2   5        6.67        6.89      4.64 o 
  12   2   5       28.83       18.10      7.96 o 
 -10   3   5       57.14       64.96      4.44 o 
  -9   3   5      206.12      189.37      7.47 o 
  -8   3   5       11.59       10.81      2.96 o 
  -7   3   5       92.16       90.67      8.60 o 
  -6   3   5       87.71       91.09      3.21 o 
  -5   3   5      144.63      130.24      5.19 o 
  -4   3   5      861.82      848.69     10.28 o 
  -3   3   5        4.34       10.82      1.34 o 
  -2   3   5     2788.88     3016.02     38.77 o 
  -1   3   5       25.13       60.11      1.27 o 
   0   3   5       10.42        9.23      4.09 o 
   1   3   5      317.13      389.94      7.08 o 
   2   3   5     1891.61     1844.73     17.25 o 
   3   3   5      141.27      165.62      3.51 o 
   4   3   5       62.81       41.67     14.56 o 
   5   3   5      187.54      212.13      6.99 o 
   6   3   5      201.94      211.31      4.66 o 
   7   3   5       32.45       30.80      4.19 o 
   8   3   5      154.97      160.39      4.80 o 
   9   3   5        1.08        1.43      3.22 o 
  10   3   5       56.27       57.76      5.55 o 
  11   3   5       19.72       20.35      3.60 o 
  12   3   5       52.56       50.18      5.58 o 
  -9   4   5        0.75        2.83      2.80 o 
  -8   4   5       46.00       58.34      4.44 o 
  -7   4   5      206.01      212.36      7.74 o 
  -6   4   5      766.43      750.08     11.39 o 
  -5   4   5       41.90       43.81      4.68 o 
  -4   4   5      416.91      397.68      9.25 o 
  -3   4   5     1654.76     1686.11     25.40 o 
  -2   4   5      511.94      626.72     11.11 o 
  -1   4   5      734.32      661.54     13.85 o 
   0   4   5        0.85        4.33      2.47 o 
   1   4   5      880.00      896.11     13.27 o 
   2   4   5      320.39      318.75      3.04 o 
   3   4   5      326.86      335.82      3.79 o 
   4   4   5      369.57      369.34      4.05 o 
   5   4   5       37.37       30.43      2.22 o 
   6   4   5      208.10      242.80      3.81 o 
   7   4   5        9.30       11.96      2.08 o 
   8   4   5       36.08       27.85      2.79 o 
   9   4   5       50.82       46.81      3.10 o 
  10   4   5      126.82      130.76      4.92 o 
  11   4   5        0.00        0.27      2.35 o 
  12   4   5       64.43       60.59      5.38 o 
  -9   5   5        2.63        2.09      2.83 o 
  -8   5   5        4.14        0.97      2.48 o 
  -7   5   5       96.64       95.94      5.75 o 
  -6   5   5       10.62        8.07      5.73 o 
  -5   5   5       29.93       30.16      3.82 o 
  -4   5   5       77.58       55.32      3.82 o 
  -3   5   5       24.27       40.14      4.65 o 
  -2   5   5       51.61       69.08      4.90 o 
  -1   5   5        6.91        2.29      2.87 o 
   0   5   5       42.39       49.39      1.01 o 
   1   5   5     1361.98     1218.61     18.02 o 
   2   5   5      214.85      266.00      6.35 o 
   3   5   5     1028.84     1001.14     22.12 o 
   4   5   5      181.51      193.82      2.80 o 
   5   5   5      164.24      164.17      3.10 o 
   6   5   5      254.03      252.35      4.22 o 
   7   5   5       23.26       16.75      2.09 o 
   8   5   5        6.15        3.94      2.26 o 
   9   5   5      107.57       99.83      5.38 o 
  10   5   5        4.38        6.22      2.61 o 
  11   5   5      121.70      128.77      5.00 o 
  -8   6   5      141.33      151.17      8.96 o 
  -7   6   5       65.34       65.67      7.41 o 
  -6   6   5       21.50       20.55      4.13 o 
  -5   6   5       84.05       80.77      4.86 o 
  -4   6   5       39.79       30.15      5.40 o 
  -3   6   5      504.12      485.19     11.48 o 
  -2   6   5      149.83      148.93      6.58 o 
  -1   6   5      279.56      275.76      7.53 o 
   0   6   5     1057.82     1040.16      8.28 o 
   1   6   5       68.03       76.07      2.21 o 
   2   6   5     1052.81      952.98     17.93 o 
   3   6   5       20.22       26.37      4.44 o 
   4   6   5       51.03       41.89      1.77 o 
   5   6   5      168.93      169.31      3.01 o 
   6   6   5        0.27       -0.27      1.31 o 
   7   6   5       18.33       21.48      2.80 o 
   8   6   5      153.24      144.15      3.84 o 
   9   6   5       34.90       38.61      7.61 o 
  10   6   5       77.26      106.50      7.37 o 
  11   6   5      159.85      167.31      5.82 o 
  -7   7   5        1.50       -0.03      3.44 o 
  -6   7   5        0.29       -5.66      5.66 o 
  -5   7   5        8.65        1.92      4.67 o 
  -4   7   5        4.14        8.03      4.92 o 
  -3   7   5        6.79        2.73      4.27 o 
  -2   7   5       22.40       16.89      4.73 o 
  -1   7   5      349.65      355.45      4.50 o 
   0   7   5       41.12       34.51      1.20 o 
   1   7   5      120.80      113.11      2.45 o 
   2   7   5      800.08      792.98     14.13 o 
   3   7   5      349.61      309.28      7.73 o 
   4   7   5      113.27       91.16      3.38 o 
   5   7   5      762.94      726.07     21.96 o 
   6   7   5        0.02        3.39      1.70 o 
   7   7   5       77.66       96.17      3.23 o 
   8   7   5       37.95       36.31      2.77 o 
   9   7   5      187.11      186.43      4.83 o 
  10   7   5       61.72       62.78      3.67 o 
  11   7   5        1.69        0.13      2.05 o 
  -6   8   5       32.35       39.86     12.83 o 
  -5   8   5       68.06       64.95     12.14 o 
  -4   8   5       26.06       26.75      5.93 o 
  -3   8   5        7.40        4.03      4.69 o 
  -2   8   5      777.37      782.88     16.90 o 
  -1   8   5       59.00       64.91      3.27 o 
   0   8   5      324.66      339.59      4.60 o 
   1   8   5      324.74      323.63      4.03 o 
   2   8   5       69.08       68.65      3.53 o 
   3   8   5        0.02        0.67      2.81 o 
   4   8   5        8.97       12.91      5.77 o 
   5   8   5      109.72      111.19      6.69 o 
   6   8   5        4.11        2.94      1.93 o 
   7   8   5        0.02        1.13      1.58 o 
   8   8   5        0.31       -0.14      1.68 o 
   9   8   5       30.49       34.52      3.23 o 
  10   8   5       14.42       15.50      3.20 o 
  -5   9   5        4.92        7.63      6.17 o 
  -4   9   5        1.41        3.88      5.34 o 
  -3   9   5        0.03        1.23      4.49 o 
  -2   9   5       14.39       14.48      3.19 o 
  -1   9   5       49.38       50.25      2.87 o 
   0   9   5      150.26      147.47      2.72 o 
   1   9   5      525.29      493.37      5.41 o 
   2   9   5       28.25       35.21      3.97 o 
   3   9   5      173.60      168.49      7.32 o 
   4   9   5      125.12      111.81      5.69 o 
   5   9   5       12.54       18.73      4.17 o 
   6   9   5      115.31      124.45      7.58 o 
   7   9   5       22.80       26.40      2.36 o 
   8   9   5      320.02      314.79      5.90 o 
   9   9   5       39.84       31.47      3.28 o 
  10   9   5       24.75       30.23      3.09 o 
  -4  10   5       10.45        9.41      6.39 o 
  -3  10   5       60.13       67.03      7.63 o 
  -2  10   5        2.79        3.14      3.35 o 
  -1  10   5       64.83       64.53      4.72 o 
   0  10   5      262.51      235.86      4.44 o 
   1  10   5        0.02        0.28      1.01 o 
   2  10   5        0.03       -0.13      0.90 o 
   3  10   5      129.03      121.61      5.54 o 
   4  10   5       49.44       48.80      4.86 o 
   5  10   5        7.44        7.32      3.84 o 
   6  10   5        3.06        4.73      3.82 o 
   7  10   5        0.95       -1.69      2.22 o 
   8  10   5        6.72        4.80      2.54 o 
   9  10   5        4.10        2.34      2.45 o 
  -2  11   5        1.66        1.99      3.55 o 
  -1  11   5       26.56       39.38      5.80 o 
   0  11   5       23.80       26.55      4.02 o 
   1  11   5       26.62       36.99      4.06 o 
   2  11   5        0.23        0.88      2.56 o 
   3  11   5       19.04       14.77     11.12 o 
   4  11   5      173.25      163.53      5.14 o 
   5  11   5        1.60        1.05      2.41 o 
   6  11   5       63.26       73.20      6.03 o 
   7  11   5       92.98      100.23     10.16 o 
   2  12   5        0.16        3.89      3.10 o 
   3  12   5       10.13        1.58      2.77 o 
   4  12   5        9.49        3.91      3.53 o 
  -6 -11   6        5.96       12.30      9.04 o 
  -5 -11   6      124.08      113.41      8.15 o 
  -8 -10   6        5.59        5.62      9.31 o 
  -7 -10   6       30.15       42.04     10.70 o 
  -6 -10   6        0.06       -2.61      4.71 o 
  -5 -10   6      124.29      105.70      7.81 o 
  -4 -10   6        2.38        2.45      4.47 o 
  -3 -10   6        1.81        2.79      4.21 o 
  -2 -10   6      102.39       98.72      6.88 o 
  -1 -10   6        8.05       10.93      4.94 o 
   0 -10   6       45.31        7.55      7.81 o 
   1 -10   6       12.93       10.84      2.47 o 
   2 -10   6      145.12      154.32      7.99 o 
   3 -10   6       14.32        9.54      2.57 o 
  -9  -9   6       95.51      112.05      9.23 o 
  -8  -9   6       28.53       26.83      4.66 o 
  -7  -9   6       40.83       50.26     10.32 o 
  -6  -9   6      255.49      275.20     14.47 o 
  -5  -9   6      100.50      111.85      7.22 o 
  -4  -9   6      159.51      162.38      8.01 o 
  -3  -9   6       46.37       49.75      5.87 o 
  -2  -9   6       18.05       15.94      0.80 o 
  -1  -9   6       20.65       24.01      2.31 o 
   0  -9   6        9.92        9.30      2.27 o 
   1  -9   6        0.75       -0.06      1.46 o 
   2  -9   6       12.57        8.54      2.37 o 
   3  -9   6       37.55       38.70      2.92 o 
   4  -9   6       28.43       42.79      6.75 o 
   5  -9   6        0.35        6.41      3.10 o 
  -9  -8   6        0.64       -2.12      8.01 o 
  -8  -8   6        1.81        5.13      3.64 o 
  -7  -8   6       28.88       35.50      5.09 o 
  -6  -8   6      330.27      335.86      9.00 o 
  -5  -8   6        2.10        0.40      3.62 o 
  -4  -8   6       92.29       84.17      6.25 o 
  -3  -8   6      131.52      132.35      7.08 o 
  -2  -8   6     1061.62      976.10     11.27 o 
  -1  -8   6        1.85        1.84      0.85 o 
   0  -8   6      163.11      165.93      4.74 o 
   1  -8   6        0.06        0.50      1.56 o 
   2  -8   6        4.25       -1.17      2.52 o 
   3  -8   6      209.34      208.64      6.71 o 
   4  -8   6      349.15      334.91      6.50 o 
   5  -8   6       44.09       50.28      4.05 o 
   6  -8   6       23.44       24.48      3.90 o 
 -10  -7   6       28.90       35.24      7.38 o 
  -9  -7   6        3.58       10.54      9.35 o 
  -8  -7   6       13.71       17.11      3.96 o 
  -7  -7   6       80.63       97.27      4.96 o 
  -6  -7   6        5.14        4.46      3.07 o 
  -5  -7   6      361.96      366.10      8.35 o 
  -4  -7   6        1.73        4.05      3.84 o 
  -3  -7   6       42.18       38.04      4.82 o 
  -2  -7   6      315.51      303.46      9.01 o 
  -1  -7   6      114.56       99.82      4.16 o 
   0  -7   6      322.85      323.46      6.74 o 
   1  -7   6       51.21       56.27      3.63 o 
   2  -7   6       47.46       50.81      2.32 o 
   3  -7   6       32.99       33.25      2.55 o 
   4  -7   6       13.89       12.13      2.45 o 
   5  -7   6        0.05        5.43      4.27 o 
   6  -7   6      160.35      196.13      7.20 o 
   7  -7   6        7.93        7.79      4.49 o 
 -10  -6   6        3.94        5.04      2.96 o 
  -9  -6   6        0.32        0.81      1.48 o 
  -8  -6   6       17.89       12.32      1.36 o 
  -7  -6   6       31.30       29.38      1.33 o 
  -6  -6   6       28.16       22.38      4.09 o 
  -5  -6   6      460.28      429.42      7.47 o 
  -4  -6   6       23.86       24.32      4.41 o 
  -3  -6   6     1545.09     1466.20     23.20 o 
  -2  -6   6        9.47       16.02      4.05 o 
  -1  -6   6      879.71      924.49      8.66 o 
   0  -6   6      460.72      447.68      9.01 o 
   1  -6   6      607.46      598.48      6.86 o 
   2  -6   6     3517.79     3626.32     35.35 o 
   3  -6   6       63.14       78.58      6.29 o 
   4  -6   6        1.46        3.00      2.52 o 
   5  -6   6       14.93       25.37      3.04 o 
   6  -6   6       53.84       55.11      3.92 o 
   7  -6   6       65.24       71.10      4.85 o 
   8  -6   6        6.94        8.61      5.14 o 
 -11  -5   6        2.48        1.31      1.83 o 
 -10  -5   6       12.51       14.61      2.90 o 
  -9  -5   6      463.97      433.30     10.71 o 
  -8  -5   6      206.08      219.70      3.99 o 
  -7  -5   6      260.85      249.39      2.79 o 
  -6  -5   6        9.15        7.45      1.45 o 
  -5  -5   6      101.44      126.83      4.92 o 
  -4  -5   6      383.99      367.31      7.08 o 
  -3  -5   6      208.66      237.41      6.82 o 
  -2  -5   6     2858.76     2972.19     42.32 o 
  -1  -5   6      367.73      399.56      3.97 o 
   0  -5   6       94.90      114.57      2.71 o 
   1  -5   6       27.97       23.73      1.66 o 
   2  -5   6      149.60      150.79      2.93 o 
   3  -5   6      228.80      218.31      4.06 o 
   4  -5   6       96.29       96.07      3.41 o 
   5  -5   6       21.48       27.96      3.57 o 
   6  -5   6       96.45       95.16      7.90 o 
   7  -5   6        0.03        2.08      2.88 o 
   8  -5   6       18.56       17.59      5.06 o 
   9  -5   6      162.37      197.96     13.21 o 
 -11  -4   6       18.21       14.76      4.86 o 
 -10  -4   6        1.88        1.55      1.78 o 
  -9  -4   6        1.03        0.43      1.43 o 
  -8  -4   6        2.35        1.99      1.61 o 
  -7  -4   6       14.74       13.36      2.20 o 
  -6  -4   6       65.23       63.10      1.62 o 
  -5  -4   6      538.69      466.44      5.22 o 
  -4  -4   6       67.85       90.28      1.87 o 
  -3  -4   6       37.90       46.53      3.32 o 
  -2  -4   6      847.92      853.98     13.57 o 
  -1  -4   6      376.96      323.50      6.44 o 
   0  -4   6     2303.96     2409.61     20.01 o 
   1  -4   6     2570.63     2682.70     24.00 o 
   2  -4   6      546.23      557.29      6.10 o 
   3  -4   6       12.39        9.70      1.77 o 
   4  -4   6      710.11      726.22      9.77 o 
   5  -4   6      206.90      192.97      8.04 o 
   6  -4   6        0.41        5.45      2.64 o 
   7  -4   6       91.65       83.47      4.66 o 
   8  -4   6        0.31        0.03      3.08 o 
   9  -4   6        7.94       10.63      4.44 o 
  10  -4   6       66.36       76.59      8.67 o 
 -11  -3   6       49.65       55.22      3.37 o 
 -10  -3   6       48.52       56.25      3.46 o 
  -9  -3   6      277.73      294.25      4.83 o 
  -8  -3   6      280.59      256.65      4.46 o 
  -7  -3   6     1499.05     1401.74     12.26 o 
  -6  -3   6     1453.17     1513.85     11.40 o 
  -5  -3   6      407.41      410.41      3.50 o 
  -4  -3   6     2796.83     3243.30     20.45 o 
  -3  -3   6      596.08      727.58      4.53 o 
  -2  -3   6       18.45       33.12      3.20 o 
  -1  -3   6      284.21      348.08      3.28 o 
   0  -3   6      556.43      574.11      4.80 o 
   1  -3   6      105.49       97.13      1.79 o 
   2  -3   6        2.57        5.98      2.11 o 
   3  -3   6      665.34      632.69      7.16 o 
   4  -3   6       46.71       58.14     12.89 o 
   5  -3   6      411.90      410.70      6.62 o 
   6  -3   6       98.16      103.99      4.15 o 
   7  -3   6      124.22      123.81     10.07 o 
   8  -3   6      132.11      143.39      5.82 o 
   9  -3   6      170.01      152.67      6.56 o 
  10  -3   6      185.70      170.71     10.93 o 
 -11  -2   6        9.32        2.08      3.39 o 
 -10  -2   6        4.21        9.97      2.48 o 
  -9  -2   6       47.33       53.10      3.07 o 
  -8  -2   6       20.55       24.02      2.35 o 
  -7  -2   6       31.72       32.80      2.04 o 
  -6  -2   6        0.88        4.53      1.39 o 
  -5  -2   6      381.14      408.51      3.70 o 
  -4  -2   6       89.84      104.53      1.57 o 
  -3  -2   6     2065.34     2042.48     23.79 o 
  -2  -2   6     5779.24     5822.79     74.90 o 
  -1  -2   6       73.93      115.58      5.67 o 
   0  -2   6      663.73      608.63      5.18 o 
   1  -2   6        0.12        8.73      1.04 o 
   2  -2   6     2227.30     2440.07     21.72 o 
   3  -2   6     1096.05     1042.00     10.41 o 
   4  -2   6      317.75      268.01      6.23 o 
   5  -2   6       55.81       65.48      4.04 o 
   6  -2   6      240.81      254.92     19.66 o 
   7  -2   6      255.20      280.97     15.30 o 
   8  -2   6       16.60       15.02      3.67 o 
   9  -2   6      134.34      133.56      7.38 o 
  10  -2   6       32.23       29.70      4.95 o 
  11  -2   6       17.96       24.16      5.43 o 
 -11  -1   6       19.93       10.94      5.34 o 
 -10  -1   6       21.15       19.02      3.52 o 
  -9  -1   6       82.67       76.03      4.42 o 
  -8  -1   6      153.41      150.89      4.01 o 
  -7  -1   6      235.17      263.51      4.14 o 
  -6  -1   6        0.75        1.75      1.38 o 
  -5  -1   6       24.44       29.88      2.08 o 
  -4  -1   6      193.37      206.33      2.33 o 
  -3  -1   6       44.59       40.50      1.71 o 
  -2  -1   6      559.16      629.53      4.39 o 
  -1  -1   6     1615.48     1669.32     14.27 o 
   0  -1   6     1046.12     1203.50     30.20 o 
   1  -1   6      204.75      154.59      3.37 o 
   2  -1   6        0.92        1.30      1.18 o 
   3  -1   6       50.35       44.67      2.21 o 
   4  -1   6      966.83      843.95      9.47 o 
   5  -1   6       40.38       39.30      4.59 o 
   6  -1   6      885.63      859.20     22.15 o 
   7  -1   6       15.15       17.31      3.27 o 
   8  -1   6       18.65       15.90      4.23 o 
   9  -1   6      250.07      244.22      7.36 o 
  10  -1   6       27.84       31.73      4.88 o 
  11  -1   6       46.69       53.55      8.00 o 
 -11   0   6        3.81        2.03      2.72 o 
 -10   0   6       11.27        6.80      3.17 o 
  -9   0   6        1.45        2.20      2.23 o 
  -8   0   6      105.11      100.38      3.66 o 
  -7   0   6      424.40      405.11      5.36 o 
  -6   0   6       19.53       16.91      2.51 o 
  -5   0   6      241.33      220.31      3.26 o 
  -4   0   6       10.34       11.84      1.55 o 
  -3   0   6     2446.86     2525.29     18.94 o 
  -2   0   6        1.89       19.09      1.16 o 
  -1   0   6      176.21      157.35      3.35 o 
   0   0   6     4282.00     4264.09     31.08 o 
   1   0   6        0.21        8.98      1.63 o 
   2   0   6     3578.01     3544.20     40.79 o 
   3   0   6      311.88      296.87      4.31 o 
   4   0   6      106.03      168.18      3.78 o 
   5   0   6     9051.56     9669.95    100.38 o 
   6   0   6       72.77       88.38      4.59 o 
   7   0   6      477.38      465.38      8.00 o 
   8   0   6        8.71        3.16      3.00 o 
   9   0   6        3.44        6.48      3.62 o 
  10   0   6       12.94        6.21      6.36 o 
  11   0   6        0.45       -2.79      4.07 o 
 -10   1   6        1.51        1.56      2.92 o 
  -9   1   6      190.71      187.42      5.32 o 
  -8   1   6      162.07      167.73      4.61 o 
  -7   1   6      202.50      198.01      4.85 o 
  -6   1   6        0.59        0.73      1.79 o 
  -5   1   6       72.73       52.89      2.44 o 
  -4   1   6     1364.03     1394.93     12.28 o 
  -3   1   6        9.70       17.74      2.81 o 
  -2   1   6      536.42      471.82      4.00 o 
  -1   1   6       32.18       52.32      1.58 o 
   0   1   6      618.75      561.53      5.27 o 
   1   1   6      414.95      475.41      5.30 o 
   2   1   6       92.74       89.25      2.45 o 
   3   1   6       79.15       81.47      2.70 o 
   4   1   6     1002.95      971.06     10.62 o 
   5   1   6        2.09        6.51      2.79 o 
   6   1   6       45.19       57.13      3.49 o 
   7   1   6      223.69      210.32      7.13 o 
   8   1   6      194.66      191.84      5.76 o 
   9   1   6      257.98      241.77     10.79 o 
  10   1   6       55.03       65.84      5.14 o 
  11   1   6        0.09        2.45      3.83 o 
 -10   2   6        0.86       -0.63      2.58 o 
  -9   2   6       52.95       60.82      4.10 o 
  -8   2   6        2.96        3.21      2.60 o 
  -7   2   6        0.87       -0.11      2.21 o 
  -6   2   6       13.35       14.52      3.09 o 
  -5   2   6       36.82       49.21      2.35 o 
  -4   2   6       30.90       26.81      3.56 o 
  -3   2   6       11.67        9.64      1.61 o 
  -2   2   6     1496.07     1658.99     18.40 o 
  -1   2   6     1105.39     1127.62     10.11 o 
   0   2   6      457.45      431.65      9.16 o 
   1   2   6       30.19       32.22      2.35 o 
   2   2   6       15.15       27.30      2.35 o 
   3   2   6     2041.48     2533.13     23.80 o 
   4   2   6     2082.82     2145.88     21.73 o 
   5   2   6      384.22      365.21      9.35 o 
   6   2   6      381.19      377.34      7.63 o 
   7   2   6      336.92      284.16     11.31 o 
   8   2   6       40.18       46.14      3.79 o 
   9   2   6      179.53      158.53      5.76 o 
  10   2   6      152.85      148.87      6.89 o 
  11   2   6        4.22        6.69      4.17 o 
 -10   3   6        0.00        2.46      3.28 o 
  -9   3   6       23.18       23.54      8.50 o 
  -8   3   6        7.00        8.39      2.91 o 
  -7   3   6      150.42      130.57      3.90 o 
  -6   3   6     1238.73     1177.25     11.86 o 
  -5   3   6     1411.01     1368.55     12.42 o 
  -4   3   6       86.14       92.14      2.44 o 
  -3   3   6      406.41      465.92      6.00 o 
  -2   3   6     1603.72     1671.57     15.04 o 
  -1   3   6        8.81        4.08      1.27 o 
   0   3   6      176.86      196.03      5.00 o 
   1   3   6       94.75       56.88      3.44 o 
   2   3   6       72.07       55.99      2.95 o 
   3   3   6       11.74       22.44      2.12 o 
   4   3   6       99.90       93.20      3.03 o 
   5   3   6      532.84      497.69      6.91 o 
   6   3   6      614.39      576.87      8.14 o 
   7   3   6      105.56      110.01      4.58 o 
   8   3   6      185.59      185.29      5.80 o 
   9   3   6        1.15       -0.03      2.34 o 
  10   3   6       10.57       10.62      5.17 o 
  11   3   6       78.73       73.36      7.37 o 
  -9   4   6        0.77        0.43      2.40 o 
  -8   4   6       10.70       14.62      2.96 o 
  -7   4   6       49.09       56.48      5.76 o 
  -6   4   6       12.69       10.21      2.52 o 
  -5   4   6       50.91       45.19      2.66 o 
  -4   4   6      158.48      157.89      3.49 o 
  -3   4   6      331.83      317.48      9.58 o 
  -2   4   6      163.90      138.93      2.24 o 
  -1   4   6        4.53        4.14      1.20 o 
   0   4   6      106.71      100.91      4.31 o 
   1   4   6       97.74      147.27      4.86 o 
   2   4   6     1963.10     1986.84     19.03 o 
   3   4   6     2043.63     2242.80     27.46 o 
   4   4   6      148.83      191.03      2.83 o 
   5   4   6        4.18        5.72      1.48 o 
   6   4   6      189.71      219.02      4.96 o 
   7   4   6      145.14      157.69      4.69 o 
   8   4   6        9.49        7.90      2.20 o 
   9   4   6        5.35        4.20      2.40 o 
  10   4   6        8.46        6.24      3.11 o 
  11   4   6       50.08       48.06      5.47 o 
  -9   5   6        5.38        6.16      3.44 o 
  -8   5   6        4.33        3.27      2.96 o 
  -7   5   6       33.68       34.52      3.10 o 
  -6   5   6       15.09       16.23      3.72 o 
  -5   5   6      302.85      276.57      7.71 o 
  -4   5   6       24.81       21.85      4.75 o 
  -3   5   6        0.03        0.51      3.20 o 
  -2   5   6      236.52      208.76      6.96 o 
  -1   5   6        4.07        6.74      1.38 o 
   0   5   6     1848.58     1907.28     20.66 o 
   1   5   6      547.92      482.24      9.45 o 
   2   5   6      213.16      214.49      6.11 o 
   3   5   6      432.71      416.31      7.66 o 
   4   5   6       18.98       29.57      2.63 o 
   5   5   6       37.87       44.51      2.00 o 
   6   5   6       83.58       77.20      3.76 o 
   7   5   6        0.60        2.80      1.73 o 
   8   5   6       12.08       11.08      2.27 o 
   9   5   6      130.40      138.24      4.45 o 
  10   5   6       18.89       17.74      3.36 o 
  11   5   6       93.34       99.98      6.27 o 
  -8   6   6        9.50        5.01      2.91 o 
  -7   6   6        0.02       -0.17      2.05 o 
  -6   6   6        4.62        3.30      5.32 o 
  -5   6   6       37.00       35.97      6.11 o 
  -4   6   6       58.47       61.73      9.83 o 
  -3   6   6      105.34      100.26      6.43 o 
  -2   6   6       33.12       24.80      4.80 o 
  -1   6   6        0.22        0.75      1.16 o 
   0   6   6      351.07      303.95      6.66 o 
   1   6   6       52.09       57.97      4.43 o 
   2   6   6       25.92       35.16      4.11 o 
   3   6   6        3.06        1.14      0.78 o 
   4   6   6      490.87      493.85     12.91 o 
   5   6   6     1592.76     1634.91     24.04 o 
   6   6   6      131.01      121.46      2.93 o 
   7   6   6       12.71       24.37      2.29 o 
   8   6   6        6.38        4.66      2.23 o 
   9   6   6        9.78        9.55      3.86 o 
  10   6   6       13.01       10.96      3.31 o 
  11   6   6       10.27       11.52      3.66 o 
  -7   7   6       37.23       33.98     18.70 o 
  -6   7   6       23.06       21.65      6.86 o 
  -5   7   6       11.84       13.80      5.91 o 
  -4   7   6       81.64       82.69      7.08 o 
  -3   7   6        0.09       -4.92      7.38 o 
  -2   7   6      102.09       99.49      6.58 o 
  -1   7   6       19.70       20.59      3.61 o 
   0   7   6      400.83      368.95      6.79 o 
   1   7   6       25.79       23.67      3.11 o 
   2   7   6       35.88       26.79      7.02 o 
   3   7   6      505.58      483.54     10.67 o 
   4   7   6      593.82      602.95     39.48 o 
   5   7   6        1.34        3.62      2.59 o 
   6   7   6       75.90       78.77      2.56 o 
   7   7   6       47.29       50.70      2.74 o 
   8   7   6        1.76        4.26      2.40 o 
   9   7   6      115.59      121.64      4.37 o 
  10   7   6       30.91       36.50      3.92 o 
  11   7   6        5.56        8.58      3.23 o 
  -6   8   6       54.45       63.21      9.04 o 
  -5   8   6        8.62        3.54      5.69 o 
  -4   8   6       29.62       38.42      6.64 o 
  -3   8   6        2.24        2.55      4.65 o 
  -2   8   6      189.58      172.66      8.48 o 
  -1   8   6       72.71       74.91      3.63 o 
   0   8   6      107.28       98.43      2.71 o 
   1   8   6       28.07       33.25      4.61 o 
   2   8   6       75.51       83.55      4.81 o 
   3   8   6       53.46       62.92      4.98 o 
   4   8   6        6.81        8.74      6.11 o 
   5   8   6       38.58       45.77      4.53 o 
   6   8   6       46.93       52.20      3.16 o 
   7   8   6      164.12      159.66      4.81 o 
   8   8   6       13.42        9.28      2.41 o 
   9   8   6        4.57        8.92      2.48 o 
  10   8   6        8.68        6.84      2.57 o 
  -5   9   6       29.65       36.90      7.97 o 
  -4   9   6       20.29       31.32     11.49 o 
  -3   9   6       69.50       70.69      7.45 o 
  -2   9   6      303.05      293.79      4.68 o 
  -1   9   6       14.43       15.31      1.19 o 
   0   9   6        7.73        6.11      1.92 o 
   1   9   6       47.77       38.56      1.00 o 
   2   9   6       62.06       67.15      4.74 o 
   3   9   6       33.26       33.42      4.65 o 
   4   9   6        6.30        0.14      2.95 o 
   5   9   6        7.61       11.90      4.15 o 
   6   9   6       40.94       40.26      3.40 o 
   7   9   6       73.82       68.91      2.88 o 
   8   9   6       73.66       73.40      3.50 o 
   9   9   6        0.00        2.74      2.15 o 
  -3  10   6        5.36        7.43      5.93 o 
  -2  10   6      136.19      133.86      6.21 o 
  -1  10   6       19.61       10.66      4.63 o 
   0  10   6       20.10       25.01      4.89 o 
   1  10   6       50.41       44.04      4.90 o 
   2  10   6       43.24       47.21      6.32 o 
   3  10   6        0.03       -0.49      2.88 o 
   4  10   6        1.44        0.75      3.40 o 
   5  10   6        3.67       -0.06      3.08 o 
   6  10   6       24.65       38.12      5.32 o 
   7  10   6        4.28        1.67      2.22 o 
   8  10   6        0.78       -0.22      1.94 o 
  -1  11   6       48.63       43.85      5.75 o 
   0  11   6       95.01      100.24      7.92 o 
   1  11   6       33.01       51.03      5.85 o 
   2  11   6       39.25       43.77      5.01 o 
   3  11   6       20.27        5.29      7.16 o 
   4  11   6        1.83        0.79      3.13 o 
   5  11   6       14.51       -0.45      3.62 o 
   6  11   6        2.51       -0.59      3.82 o 
   7  11   6        0.77        2.55      4.21 o 
  -5 -11   7       17.68       23.85      6.41 o 
  -7 -10   7       17.04       15.86      6.35 o 
  -6 -10   7        4.13       10.78      5.69 o 
  -5 -10   7       29.60       37.63      6.39 o 
  -4 -10   7       21.84       18.98      5.75 o 
  -3 -10   7        7.50        6.82      4.86 o 
  -2 -10   7        4.07        3.90      4.63 o 
  -1 -10   7        0.02       -3.32      4.65 o 
   0 -10   7       76.49       76.74      7.04 o 
   1 -10   7        0.98        0.42      1.59 o 
   2 -10   7        9.85        6.82      2.87 o 
   3 -10   7        9.49       10.39      2.66 o 
  -8  -9   7        1.07       -1.66      4.54 o 
  -7  -9   7        0.32       -3.40      8.27 o 
  -6  -9   7       15.81       12.18      5.52 o 
  -5  -9   7       18.05       22.60      5.64 o 
  -4  -9   7       32.15       38.95      5.91 o 
  -3  -9   7        0.73        3.88      4.47 o 
  -2  -9   7        8.18       10.88      7.75 o 
  -1  -9   7        9.16        5.51      2.19 o 
   0  -9   7       59.06       70.12      5.03 o 
   1  -9   7       15.72       14.08      2.08 o 
   2  -9   7        4.48        4.13      1.74 o 
   3  -9   7        0.03        3.20      2.09 o 
   4  -9   7       26.18       23.68      3.09 o 
   5  -9   7       64.02       78.03     10.20 o 
  -9  -8   7        6.40        8.34      5.99 o 
  -8  -8   7        0.86        0.86      3.40 o 
  -7  -8   7       57.21       45.25      8.09 o 
  -6  -8   7      140.94      166.20      8.50 o 
  -5  -8   7       23.28       18.13      5.26 o 
  -4  -8   7        7.81        6.39      4.59 o 
  -3  -8   7      160.77      157.56     11.47 o 
  -2  -8   7       52.87       58.35      5.81 o 
  -1  -8   7       15.80       18.01      0.82 o 
   0  -8   7       93.48       81.93      2.35 o 
   1  -8   7       71.11       59.96      2.19 o 
   2  -8   7       69.83       71.15      2.60 o 
   3  -8   7       60.81       58.61      5.97 o 
   4  -8   7       82.72       81.85      3.73 o 
   5  -8   7       13.90       17.00      3.87 o 
   6  -8   7        0.36        0.27      3.31 o 
 -10  -7   7       18.85       24.78      7.43 o 
  -9  -7   7       41.94       45.10      7.36 o 
  -8  -7   7        0.77        1.35      3.92 o 
  -7  -7   7        9.26        7.73      3.50 o 
  -6  -7   7       39.85       50.09      4.35 o 
  -5  -7   7      107.75      113.11      7.02 o 
  -4  -7   7       46.67       41.70      5.46 o 
  -3  -7   7       92.23       88.42      9.65 o 
  -2  -7   7      930.64      931.62     18.16 o 
  -1  -7   7      164.58      170.32      2.00 o 
   0  -7   7      350.12      337.67     13.44 o 
   1  -7   7       42.74       34.30      2.01 o 
   2  -7   7        2.87        2.48      1.79 o 
   3  -7   7       57.91       64.49      5.87 o 
   4  -7   7        0.84        0.92      2.11 o 
   5  -7   7        1.29        0.53      2.17 o 
   6  -7   7       34.65       39.51      4.14 o 
   7  -7   7        3.80        7.20      3.67 o 
 -10  -6   7        0.47        3.54      5.83 o 
  -9  -6   7        3.13        1.68      5.04 o 
  -8  -6   7       30.72       26.93      5.24 o 
  -7  -6   7       31.56       28.44      2.73 o 
  -6  -6   7        0.31        2.14      2.75 o 
  -5  -6   7       70.22       65.40      5.46 o 
  -4  -6   7      367.55      354.36      9.63 o 
  -3  -6   7       33.17       42.08      4.86 o 
  -2  -6   7      144.04      150.55      6.54 o 
  -1  -6   7       33.70       43.29      5.48 o 
   0  -6   7        3.89        5.14      0.81 o 
   1  -6   7       12.99       14.62      2.53 o 
   2  -6   7      126.73      134.91      3.06 o 
   3  -6   7       39.48       44.24      8.36 o 
   4  -6   7       94.76       93.61      5.07 o 
   5  -6   7       15.96       13.97      2.69 o 
   6  -6   7        0.67       -2.68      2.71 o 
   7  -6   7       38.05       37.60      4.33 o 
   8  -6   7        3.39        3.21      4.28 o 
 -10  -5   7       66.96       58.47      2.43 o 
  -9  -5   7       52.73       47.61      4.60 o 
  -8  -5   7      187.65      184.82      3.08 o 
  -7  -5   7       97.14       97.46      1.81 o 
  -6  -5   7       71.95       73.25      4.73 o 
  -5  -5   7       29.91       28.27      3.29 o 
  -4  -5   7      119.24      111.72      4.89 o 
  -3  -5   7       16.78       18.05      3.82 o 
  -2  -5   7       20.91       31.70      4.37 o 
  -1  -5   7      139.07      130.61      8.56 o 
   0  -5   7     2225.99     2197.11     16.28 o 
   1  -5   7      161.24      151.12      2.86 o 
   2  -5   7       33.83       39.85      5.42 o 
   3  -5   7      111.61      105.98      3.32 o 
   4  -5   7       18.17       27.81      2.50 o 
   5  -5   7       40.93       60.61      3.40 o 
   6  -5   7        4.38        2.05      2.85 o 
   7  -5   7        5.34        6.90      4.52 o 
   8  -5   7        1.41        2.53      4.07 o 
   9  -5   7       10.33        6.57      5.29 o 
 -11  -4   7       29.54       33.84      3.25 o 
 -10  -4   7        0.82        1.75      1.88 o 
  -9  -4   7       41.44       39.60      3.56 o 
  -8  -4   7       19.66       20.88      2.92 o 
  -7  -4   7      195.93      196.55      2.65 o 
  -6  -4   7       60.11       62.17      1.52 o 
  -5  -4   7      146.04      123.59      6.61 o 
  -4  -4   7      557.23      590.75      8.12 o 
  -3  -4   7        0.03        5.59      2.26 o 
  -2  -4   7      306.04      277.54      7.16 o 
  -1  -4   7      215.01      204.09      4.35 o 
   0  -4   7        0.87        1.44      0.67 o 
   1  -4   7      504.21      496.14      5.46 o 
   2  -4   7      253.70      251.21      4.01 o 
   3  -4   7        4.28        6.91      2.70 o 
   4  -4   7       16.77       15.33      2.76 o 
   5  -4   7       80.74       73.73      3.44 o 
   6  -4   7       27.37       33.89      3.37 o 
   7  -4   7       38.10       41.55      4.74 o 
   8  -4   7       57.41       45.66      4.45 o 
   9  -4   7      204.13      214.52      7.71 o 
 -11  -3   7       25.34       20.77      2.84 o 
 -10  -3   7       93.88      110.86      3.54 o 
  -9  -3   7       37.37       36.03      2.43 o 
  -8  -3   7       15.42       13.40      1.84 o 
  -7  -3   7       21.00       24.10      3.49 o 
  -6  -3   7      151.78      157.85      2.55 o 
  -5  -3   7        0.07        1.83      0.77 o 
  -4  -3   7        0.72        5.24      1.19 o 
  -3  -3   7       31.06       16.64      0.52 o 
  -2  -3   7       64.11       70.53      0.80 o 
  -1  -3   7       57.28       26.31      2.20 o 
   0  -3   7        5.42        5.97      0.71 o 
   1  -3   7        4.66        5.98      1.00 o 
   2  -3   7      497.39      500.11      5.53 o 
   3  -3   7      232.40      206.69      6.22 o 
   4  -3   7      210.27      225.96      7.71 o 
   5  -3   7       84.43      108.82      5.12 o 
   6  -3   7       14.37       15.64      2.99 o 
   7  -3   7       35.28       46.71      7.79 o 
   8  -3   7        0.32        3.42      4.08 o 
   9  -3   7       70.52       70.94      6.74 o 
  10  -3   7        7.49        3.09      4.51 o 
 -11  -2   7       23.31       34.03      3.69 o 
 -10  -2   7        0.15       -0.13      1.80 o 
  -9  -2   7      173.54      169.74      3.98 o 
  -8  -2   7        4.88        6.07      2.63 o 
  -7  -2   7     1014.97      980.59      9.29 o 
  -6  -2   7      428.04      440.05      6.42 o 
  -5  -2   7     1646.18     1668.73     12.40 o 
  -4  -2   7       63.06       88.67      1.96 o 
  -3  -2   7      925.89      975.30      8.00 o 
  -2  -2   7      287.46      274.04      2.20 o 
  -1  -2   7        0.11        1.09      0.74 o 
   0  -2   7       60.73       90.87      1.76 o 
   1  -2   7      125.79      132.14      3.19 o 
   2  -2   7      234.21      243.89      3.39 o 
   3  -2   7      402.35      410.39      5.27 o 
   4  -2   7      138.99      132.49      3.48 o 
   5  -2   7       79.83       68.84      3.31 o 
   6  -2   7        5.55        9.09      3.35 o 
   7  -2   7      234.95      222.60      5.98 o 
   8  -2   7       49.97       49.08      4.37 o 
   9  -2   7       18.76       22.41      4.29 o 
  10  -2   7        0.32        1.21      4.44 o 
 -11  -1   7       68.48       76.61      5.80 o 
 -10  -1   7       31.30       47.81      5.07 o 
  -9  -1   7       22.91       25.35      3.46 o 
  -8  -1   7      105.61      112.22      3.56 o 
  -7  -1   7      195.48      201.25      3.66 o 
  -6  -1   7      521.51      467.09      5.72 o 
  -5  -1   7      190.28      156.72      2.67 o 
  -4  -1   7       28.47       22.24      1.56 o 
  -3  -1   7       18.50       38.33      1.60 o 
  -2  -1   7       82.50       94.66      1.49 o 
  -1  -1   7       65.54       72.63      1.99 o 
   0  -1   7       22.84       17.88      1.03 o 
   1  -1   7       41.36       33.45      1.48 o 
   2  -1   7      623.13      646.39     13.09 o 
   3  -1   7       35.74       44.55      2.22 o 
   4  -1   7      628.04      628.84      7.74 o 
   5  -1   7     1838.84     1781.85     19.04 o 
   6  -1   7        0.69        2.90      2.53 o 
   7  -1   7       30.87       44.44      3.73 o 
   8  -1   7      122.67      143.14      8.94 o 
   9  -1   7       31.57       29.50      4.35 o 
  10  -1   7        5.02        2.57      3.80 o 
  11  -1   7       11.29       12.56      4.90 o 
 -10   0   7        4.72        1.97      2.45 o 
  -9   0   7        0.99        3.30      2.30 o 
  -8   0   7        5.46       12.22      2.50 o 
  -7   0   7      140.79      142.08      3.37 o 
  -6   0   7       55.56       67.03      2.52 o 
  -5   0   7       30.09       27.03      3.17 o 
  -4   0   7     3022.88     3003.98     28.43 o 
  -3   0   7        0.12        2.72      1.23 o 
  -2   0   7        4.17        6.90      1.07 o 
  -1   0   7      827.63     1055.55     16.15 o 
   0   0   7      115.00      146.03      2.73 o 
   1   0   7      162.41      121.63      2.82 o 
   2   0   7        0.01        2.18      1.36 o 
   3   0   7      102.14       96.66      3.46 o 
   4   0   7        6.93       19.92      3.11 o 
   5   0   7      266.28      271.13      8.58 o 
   6   0   7       16.00       13.85      2.79 o 
   7   0   7       41.45       45.55      4.31 o 
   8   0   7       10.36       14.51      5.76 o 
   9   0   7       15.03       15.16      7.50 o 
  10   0   7        2.14        0.14      3.01 o 
  11   0   7        0.39        2.97      4.15 o 
 -10   1   7       34.26       29.33     12.45 o 
  -9   1   7        9.20        2.31      3.17 o 
  -8   1   7      193.67      184.76      5.13 o 
  -7   1   7      148.95      141.22      5.23 o 
  -6   1   7      192.69      185.32      5.54 o 
  -5   1   7      174.65      197.76      4.46 o 
  -4   1   7        0.16        3.19      1.63 o 
  -3   1   7      654.25      651.10      7.01 o 
  -2   1   7     1369.45     1231.20      9.41 o 
  -1   1   7     1905.13     1921.29     27.87 o 
   0   1   7        2.50       16.95      1.58 o 
   1   1   7        0.02        2.00      1.32 o 
   2   1   7      396.70      424.00      5.22 o 
   3   1   7     2463.56     2573.56     26.15 o 
   4   1   7     2590.25     2792.92     58.27 o 
   5   1   7     2112.46     2095.11     21.83 o 
   6   1   7      266.97      275.39      5.77 o 
   7   1   7       77.56       87.25      4.99 o 
   8   1   7      125.79      121.33      5.93 o 
   9   1   7        4.48        0.61      3.48 o 
  10   1   7        0.03        4.49      3.77 o 
  11   1   7        3.04        1.86      3.90 o 
 -10   2   7        0.50        0.49      2.43 o 
  -9   2   7       12.89        8.55      7.06 o 
  -8   2   7      149.03      162.96      7.47 o 
  -7   2   7      180.83      147.99      4.36 o 
  -6   2   7      884.32      877.13      9.14 o 
  -5   2   7      495.73      460.89      5.87 o 
  -4   2   7      429.13      402.34     11.13 o 
  -3   2   7     1427.33     1533.05     14.74 o 
  -2   2   7     1749.20     1916.62     17.80 o 
  -1   2   7       44.22        9.45      1.50 o 
   0   2   7        1.02        9.54      2.67 o 
   1   2   7       20.58        9.92      1.72 o 
   2   2   7      530.06      566.85      7.28 o 
   3   2   7      257.99      258.28      4.93 o 
   4   2   7       29.17       26.72      2.38 o 
   5   2   7      141.21      141.90      4.06 o 
   6   2   7        0.01        4.04      2.94 o 
   7   2   7      150.68      156.41      5.11 o 
   8   2   7        9.54       11.06      3.97 o 
   9   2   7       71.81       84.07      5.96 o 
  10   2   7        0.10        0.31      4.01 o 
  11   2   7       24.02       43.88     11.35 o 
  -9   3   7       19.05       19.46      8.74 o 
  -8   3   7        1.28        3.71      2.46 o 
  -7   3   7      169.35      179.20      5.64 o 
  -6   3   7       64.84       64.44      3.53 o 
  -5   3   7      252.79      225.68      3.94 o 
  -4   3   7        8.72       11.33      1.84 o 
  -3   3   7      388.48      386.74      4.88 o 
  -2   3   7       16.85       28.34      1.57 o 
  -1   3   7      585.92      653.43      5.18 o 
   0   3   7      307.39      286.56      6.29 o 
   1   3   7       20.63       17.56      2.59 o 
   2   3   7      419.01      403.71      5.54 o 
   3   3   7       55.89       56.56      3.65 o 
   4   3   7      272.58      280.08      4.85 o 
   5   3   7       71.00       68.82      7.56 o 
   6   3   7       73.34       58.60      4.22 o 
   7   3   7      842.45      823.58     14.88 o 
   8   3   7        1.33        9.14      5.23 o 
   9   3   7       81.92       91.66      6.75 o 
  10   3   7       42.97       51.61      9.75 o 
  11   3   7      104.43      110.31      7.63 o 
  -9   4   7      145.31      172.53      8.98 o 
  -8   4   7       57.26       67.36      4.03 o 
  -7   4   7      257.04      231.06      6.15 o 
  -6   4   7      293.86      255.33      7.47 o 
  -5   4   7       14.45       17.83      3.11 o 
  -4   4   7      255.42      275.68      5.73 o 
  -3   4   7      155.76      110.94      3.14 o 
  -2   4   7     1023.53      954.59      9.51 o 
  -1   4   7      348.41      378.92      5.89 o 
   0   4   7      366.14      392.26      8.26 o 
   1   4   7     1205.67     1142.66     17.24 o 
   2   4   7       27.68       19.92      1.31 o 
   3   4   7      363.39      399.87      4.45 o 
   4   4   7       20.90       26.53      2.67 o 
   5   4   7       43.90       51.44      3.76 o 
   6   4   7        2.63        3.33      3.12 o 
   7   4   7       18.24       18.08      3.06 o 
   8   4   7       14.21       11.72      3.18 o 
   9   4   7      109.62       97.26     10.22 o 
  10   4   7       22.68       21.97      3.25 o 
  11   4   7      171.11      185.86      6.06 o 
  -8   5   7      161.79      175.75     10.90 o 
  -7   5   7       26.74       28.14      3.13 o 
  -6   5   7       11.99       14.46      2.59 o 
  -5   5   7        2.31        3.04      1.86 o 
  -4   5   7       27.75       32.55      2.80 o 
  -3   5   7       38.89       41.21      6.70 o 
  -2   5   7       26.85       26.29      2.78 o 
  -1   5   7       66.02       63.29      4.65 o 
   0   5   7     1676.15     1773.26     19.00 o 
   1   5   7       23.09       31.30      4.05 o 
   2   5   7      948.33      912.88     15.27 o 
   3   5   7      934.51      866.00     19.66 o 
   4   5   7      302.45      313.50      3.73 o 
   5   5   7      506.79      527.83      5.74 o 
   6   5   7       83.43       69.22      2.48 o 
   7   5   7        0.45        5.55      2.03 o 
   8   5   7       92.63      114.00      4.87 o 
   9   5   7        5.13        9.49      2.73 o 
  10   5   7       89.47       92.98      4.22 o 
  11   5   7       68.39       65.26      4.36 o 
  -7   6   7       72.99       56.94      6.42 o 
  -6   6   7        0.11        1.01      5.15 o 
  -5   6   7       10.07       10.87      2.15 o 
  -4   6   7      177.85      168.92      7.55 o 
  -3   6   7        3.73        4.59      1.86 o 
  -2   6   7       99.65       96.10      2.34 o 
  -1   6   7      506.22      506.50     10.14 o 
   0   6   7      247.66      254.89      6.45 o 
   1   6   7      905.77      881.41     19.36 o 
   2   6   7     1040.64     1024.36     17.82 o 
   3   6   7        7.11        9.41      3.84 o 
   4   6   7      115.19      107.42      2.13 o 
   5   6   7       33.00       20.63      2.42 o 
   6   6   7      284.39      304.09      5.99 o 
   7   6   7        3.02        3.02      1.75 o 
   8   6   7        0.69        0.12      1.99 o 
   9   6   7        0.62        1.53      2.59 o 
  10   6   7       76.15       79.16      3.95 o 
  11   6   7        9.47       15.68      3.85 o 
  -7   7   7        6.13        4.03      2.77 o 
  -6   7   7       33.69       32.37      3.13 o 
  -5   7   7        0.20        1.29      1.82 o 
  -4   7   7       16.93       14.95      1.99 o 
  -3   7   7       12.13       10.43      1.36 o 
  -2   7   7      116.33      122.16     15.81 o 
  -1   7   7        4.45        6.01      2.97 o 
   0   7   7       66.39       61.70      4.02 o 
   1   7   7      874.17      876.58     11.67 o 
   2   7   7     1232.52     1182.71     20.72 o 
   3   7   7       63.62       77.31      5.64 o 
   4   7   7      839.14      835.68     29.45 o 
   5   7   7        0.58        1.75      1.67 o 
   6   7   7      139.58      145.50      6.94 o 
   7   7   7        2.03        4.91      1.83 o 
   8   7   7      162.90      172.42      6.53 o 
   9   7   7       98.32       92.65      3.70 o 
  10   7   7       22.00       18.94      2.94 o 
  -6   8   7       39.17       49.97      8.80 o 
  -5   8   7        5.56        8.56      6.45 o 
  -4   8   7       22.36       22.47      2.03 o 
  -3   8   7      360.66      280.30     23.38 o 
  -2   8   7       73.93       71.82      3.89 o 
  -1   8   7      195.10      199.88      6.07 o 
   0   8   7      538.21      536.92      9.21 o 
   1   8   7      196.70      191.34      6.57 o 
   2   8   7        6.18        2.14      3.64 o 
   3   8   7        5.34        2.73      3.60 o 
   4   8   7      161.65      153.11     10.22 o 
   5   8   7       21.80       22.59      2.45 o 
   6   8   7        7.42        5.56      2.34 o 
   7   8   7        2.97        1.23      1.66 o 
   8   8   7        0.33        0.48      1.67 o 
   9   8   7        7.77        9.09      3.90 o 
  10   8   7       19.43       18.65      2.98 o 
  -4   9   7        0.65        3.82      5.75 o 
  -3   9   7        3.43        4.79      5.52 o 
  -2   9   7        5.13        1.25      3.30 o 
  -1   9   7        3.27        3.18      4.04 o 
   0   9   7       61.18       65.81      5.49 o 
   1   9   7        2.59        2.51      3.54 o 
   2   9   7        1.64       -1.09      3.18 o 
   3   9   7        4.32        4.61      4.03 o 
   4   9   7       46.78       47.12      5.34 o 
   5   9   7      132.38      128.02      7.12 o 
   6   9   7        7.85        1.74      1.64 o 
   7   9   7      236.81      240.01     15.02 o 
   8   9   7       43.65       39.41      2.72 o 
   9   9   7       25.94       27.69      2.88 o 
  -3  10   7       17.62       19.19      5.69 o 
  -2  10   7       10.87       13.65      5.37 o 
  -1  10   7      132.84      127.70      7.14 o 
   0  10   7       43.20       46.45      5.45 o 
   1  10   7       54.78       67.70      5.59 o 
   2  10   7        6.46        8.01      3.39 o 
   3  10   7       20.73       11.28     11.71 o 
   4  10   7        0.02       -0.18      3.34 o 
   5  10   7        4.77        1.88      4.01 o 
   6  10   7        1.33        2.04      4.17 o 
   7  10   7       24.52       22.66      2.48 o 
   8  10   7        5.28        2.04      2.33 o 
  -1  11   7        0.84        5.34      3.93 o 
   0  11   7        3.74        7.15      3.94 o 
   1  11   7       15.63       12.31      3.99 o 
   2  11   7       26.16       26.62      4.13 o 
   3  11   7       95.81       93.88      5.15 o 
   4  11   7       10.93        7.43      4.18 o 
   5  11   7       79.69       95.78      7.14 o 
   6  11   7       63.18       66.75      6.80 o 
  -6 -10   8       36.10       38.32      7.06 o 
  -5 -10   8       17.65       20.31      6.29 o 
  -4 -10   8        0.61        1.70      4.77 o 
  -3 -10   8       33.46       29.36      6.11 o 
  -2 -10   8       16.94       22.86      6.11 o 
  -1 -10   8      131.11      129.13      8.56 o 
   0 -10   8       46.93       51.61      7.12 o 
   2 -10   8        4.72        1.84      2.41 o 
   3 -10   8        3.42        3.17      2.19 o 
  -8  -9   8        3.94        5.69      5.97 o 
  -7  -9   8      126.35      142.34      8.96 o 
  -6  -9   8        2.70        1.42      4.82 o 
  -5  -9   8      117.91      122.33      8.17 o 
  -4  -9   8       73.45       79.13      7.16 o 
  -3  -9   8       25.69       30.93      5.79 o 
  -2  -9   8       22.94       19.04      8.90 o 
  -1  -9   8        4.46        9.73      5.16 o 
   0  -9   8       14.09       11.32      6.23 o 
   1  -9   8       26.00       21.17      3.12 o 
   2  -9   8        1.08        0.14      1.62 o 
   3  -9   8       29.66       28.92      5.05 o 
   4  -9   8        5.79        3.35      2.39 o 
  -9  -8   8       49.23       64.24      8.52 o 
  -8  -8   8        5.15        3.05      4.77 o 
  -7  -8   8       87.29       77.96     13.02 o 
  -6  -8   8        2.61       11.69      5.44 o 
  -5  -8   8        2.00        6.60      4.94 o 
  -4  -8   8      263.69      267.38      9.63 o 
  -3  -8   8      133.51      132.41     11.07 o 
  -2  -8   8        6.77       15.13      4.96 o 
  -1  -8   8        1.07        2.99      4.15 o 
   0  -8   8      148.65      146.47      6.45 o 
   1  -8   8       13.66       16.87      1.68 o 
   2  -8   8      232.51      218.00      4.55 o 
   3  -8   8      538.59      509.43     10.61 o 
   4  -8   8        1.11        0.70      2.45 o 
   5  -8   8        3.33        2.07      2.47 o 
   6  -8   8       41.93       54.06      9.47 o 
  -9  -7   8       78.50       97.42     13.48 o 
  -8  -7   8       55.33       64.48      5.38 o 
  -7  -7   8       44.91       63.25      5.81 o 
  -6  -7   8      122.71      132.65      6.71 o 
  -5  -7   8       32.12       30.98      5.62 o 
  -4  -7   8       65.47       61.91      6.07 o 
  -3  -7   8      284.61      281.69     13.17 o 
  -2  -7   8      287.53      272.18      9.31 o 
  -1  -7   8      340.12      361.89     10.36 o 
   0  -7   8       16.60       17.18      0.93 o 
   1  -7   8      132.70      135.41      5.51 o 
   2  -7   8        1.23        0.79      1.29 o 
   3  -7   8        0.01        0.21      2.35 o 
   4  -7   8        0.21        2.24      1.97 o 
   5  -7   8       87.34      107.31      5.75 o 
   6  -7   8       11.05        4.45      3.59 o 
   7  -7   8       18.54       23.32      4.09 o 
 -10  -6   8       31.39       43.88      7.91 o 
  -9  -6   8        2.20        4.82      5.48 o 
  -8  -6   8        2.70        3.33      4.09 o 
  -7  -6   8       20.45       38.02      8.78 o 
  -6  -6   8       15.83       16.19      4.43 o 
  -5  -6   8       83.03       84.59      5.48 o 
  -4  -6   8      254.77      249.86      8.64 o 
  -3  -6   8       12.18       11.51      4.41 o 
  -2  -6   8      225.80      253.17      8.72 o 
  -1  -6   8     1593.67     1612.55     27.05 o 
   0  -6   8     1111.22     1082.95      9.00 o 
   1  -6   8      885.95      886.85      8.72 o 
   2  -6   8      124.15      115.23      2.71 o 
   3  -6   8       77.75       78.19      4.88 o 
   4  -6   8       65.17       83.41      3.72 o 
   5  -6   8       37.54       30.43      3.52 o 
   6  -6   8      157.22      162.66      6.19 o 
   7  -6   8       13.93       11.90      3.60 o 
   8  -6   8        9.71        9.74      4.08 o 
 -10  -5   8      110.44      109.97      9.35 o 
  -9  -5   8       32.32       30.77      2.58 o 
  -8  -5   8      210.52      200.70      3.83 o 
  -7  -5   8      130.84      111.24      3.77 o 
  -6  -5   8       85.80       75.73      5.10 o 
  -5  -5   8       64.43       78.95      4.89 o 
  -4  -5   8       29.98       30.43      7.59 o 
  -3  -5   8     1061.10     1154.99     19.64 o 
  -2  -5   8       94.97       99.63      5.81 o 
  -1  -5   8       11.09       10.95      3.99 o 
   0  -5   8      848.05      853.53     15.71 o 
   1  -5   8       17.54       24.64      3.79 o 
   2  -5   8      260.10      250.39      4.96 o 
   3  -5   8      196.31      212.87      4.55 o 
   4  -5   8        1.24        4.46      2.00 o 
   5  -5   8        0.67       -1.73      2.09 o 
   6  -5   8       40.90       38.01      4.13 o 
   7  -5   8       30.32       29.77     17.74 o 
   8  -5   8      108.36      111.07      7.00 o 
 -10  -4   8        4.94        6.71      2.24 o 
  -9  -4   8        0.34        2.26      2.19 o 
  -8  -4   8        3.04        5.11      1.38 o 
  -7  -4   8       22.30       24.79      1.31 o 
  -6  -4   8       39.07       31.64      3.13 o 
  -5  -4   8        0.02        0.96      0.84 o 
  -4  -4   8      132.76      139.03      4.67 o 
  -3  -4   8      575.92      567.73     11.17 o 
  -2  -4   8      493.55      457.46     12.89 o 
  -1  -4   8     1892.58     1838.06     16.48 o 
   0  -4   8      336.74      405.98      3.97 o 
   1  -4   8        3.36        4.24      2.57 o 
   2  -4   8      458.30      447.85      5.81 o 
   3  -4   8      330.98      363.99      7.14 o 
   4  -4   8      453.58      390.20      6.01 o 
   5  -4   8       19.84       21.85      3.20 o 
   6  -4   8       44.35       36.96      4.23 o 
   7  -4   8       21.02       23.58      3.49 o 
   8  -4   8       72.94       74.00      4.82 o 
   9  -4   8       47.03       55.10      6.87 o 
 -10  -3   8       22.35       21.37      2.51 o 
  -9  -3   8       29.37       23.02      9.12 o 
  -8  -3   8      469.49      455.81      9.82 o 
  -7  -3   8      388.62      421.67      4.81 o 
  -6  -3   8        0.05        0.70      1.13 o 
  -5  -3   8       32.85       45.12      2.12 o 
  -4  -3   8      142.52      153.53      1.80 o 
  -3  -3   8       89.08       92.07      3.27 o 
  -2  -3   8      255.44      289.23      2.25 o 
  -1  -3   8      399.65      377.36      4.33 o 
   0  -3   8      901.80      941.06      7.10 o 
   1  -3   8       92.15      112.69      2.93 o 
   2  -3   8       96.92      103.70      3.83 o 
   3  -3   8       14.11       12.88      1.83 o 
   4  -3   8       56.24       62.78      5.77 o 
   5  -3   8      282.07      242.45      5.11 o 
   6  -3   8       45.94       48.35      3.53 o 
   7  -3   8      204.44      202.22      5.88 o 
   8  -3   8       17.75       15.36      8.45 o 
   9  -3   8      108.14      106.47      5.81 o 
  10  -3   8       78.70       86.58      9.87 o 
 -10  -2   8        3.67        3.37      2.22 o 
  -9  -2   8       17.26       19.16      2.80 o 
  -8  -2   8        4.00        3.39      1.72 o 
  -7  -2   8       78.09       84.15      3.75 o 
  -6  -2   8       64.61       54.94      1.99 o 
  -5  -2   8       99.49       96.96      2.37 o 
  -4  -2   8      392.78      348.37      8.15 o 
  -3  -2   8     1039.42     1034.56      8.35 o 
  -2  -2   8       41.62       22.73      0.88 o 
  -1  -2   8        4.71        2.54      0.93 o 
   0  -2   8      384.81      357.64      3.52 o 
   1  -2   8     1061.95      997.54      9.25 o 
   2  -2   8      268.35      262.45      3.68 o 
   3  -2   8      693.80      650.48     15.60 o 
   4  -2   8       12.11       13.16      2.60 o 
   5  -2   8      236.18      225.80     11.91 o 
   6  -2   8     1246.37     1199.55     36.04 o 
   7  -2   8       25.83       16.39      3.34 o 
   8  -2   8       99.09       94.52      5.01 o 
   9  -2   8        9.00        8.76      3.86 o 
  10  -2   8        9.45        9.49      4.38 o 
 -10  -1   8        0.75        2.28      2.71 o 
  -9  -1   8        0.94        1.41      2.33 o 
  -8  -1   8       53.19       55.91      2.72 o 
  -7  -1   8       88.47       94.56      3.40 o 
  -6  -1   8      161.01      156.67      3.41 o 
  -5  -1   8     1420.59     1449.88     15.13 o 
  -4  -1   8      544.99      487.32      5.05 o 
  -3  -1   8     1171.54     1182.31      9.82 o 
  -2  -1   8     1065.15     1140.17     15.60 o 
  -1  -1   8       87.64      131.34      2.84 o 
   0  -1   8       36.43       43.84      1.31 o 
   1  -1   8      105.74       95.91      6.32 o 
   2  -1   8        3.28        1.72      1.56 o 
   3  -1   8      151.50      146.13      4.43 o 
   4  -1   8        4.91       11.10      2.19 o 
   5  -1   8      570.20      541.08      7.84 o 
   6  -1   8       33.83       36.26      3.33 o 
   7  -1   8       47.67       36.81      6.04 o 
   8  -1   8      150.84      151.73      6.75 o 
   9  -1   8       17.97       20.02      5.09 o 
  10  -1   8       27.81       25.65      5.80 o 
 -10   0   8       35.18        0.07      2.97 o 
  -9   0   8        4.15        0.65      2.26 o 
  -8   0   8      108.79      101.12      3.74 o 
  -7   0   8       27.96       32.86      3.05 o 
  -6   0   8        0.34        4.07      1.92 o 
  -5   0   8      195.88      193.13      4.23 o 
  -4   0   8       77.94       89.87      2.43 o 
  -3   0   8      325.09      311.77      3.78 o 
  -2   0   8        2.48        2.76      0.87 o 
  -1   0   8     4863.38     5005.47     46.33 o 
   0   0   8      257.95      292.10      4.44 o 
   1   0   8        6.21       15.05      1.52 o 
   2   0   8        2.55        1.46      1.61 o 
   3   0   8        4.06        3.88      1.70 o 
   4   0   8     4217.23     4433.70     43.95 o 
   5   0   8      329.38      285.37      5.50 o 
   6   0   8      186.25      179.05     14.31 o 
   7   0   8      227.50      188.42      5.46 o 
   8   0   8       65.31       66.45      4.52 o 
   9   0   8       30.52       36.84      4.53 o 
  10   0   8        5.17        7.86      4.93 o 
  11   0   8        2.39        2.90      5.13 o 
 -10   1   8       24.32        4.98      4.67 o 
  -9   1   8       63.10       76.26      6.25 o 
  -8   1   8       43.99       46.21      3.11 o 
  -7   1   8        2.83        2.88      2.17 o 
  -6   1   8       19.56       14.83      2.43 o 
  -5   1   8     1948.44     1899.77     33.30 o 
  -4   1   8      823.39      810.15     17.44 o 
  -3   1   8      208.82      216.57      4.22 o 
  -2   1   8        5.98        9.31      1.16 o 
  -1   1   8      111.11       90.60      2.64 o 
   0   1   8      372.21      353.44      4.03 o 
   1   1   8      250.63      216.39      7.99 o 
   2   1   8      488.49      511.94      6.73 o 
   3   1   8       53.30       55.79      2.57 o 
   4   1   8       62.45       52.56      7.77 o 
   5   1   8        9.69       21.73      3.55 o 
   6   1   8      424.48      390.28      6.88 o 
   7   1   8      167.23      145.32      9.03 o 
   8   1   8      231.68      245.21      6.63 o 
   9   1   8        0.85        3.12      3.41 o 
  10   1   8        0.10       -3.35      3.74 o 
  11   1   8       15.34        9.21      6.62 o 
  -9   2   8        0.51        0.42      2.64 o 
  -8   2   8       33.21       31.58      9.60 o 
  -7   2   8       70.50       72.78      3.91 o 
  -6   2   8       91.87      100.24      3.47 o 
  -5   2   8      159.57      131.72      3.67 o 
  -4   2   8        7.81        5.70      1.94 o 
  -3   2   8      204.66      226.24      5.61 o 
  -2   2   8      413.96      414.74      4.82 o 
  -1   2   8      189.68      170.54      2.43 o 
   0   2   8       52.15       57.06      1.78 o 
   1   2   8       78.20       94.52      1.57 o 
   2   2   8      329.18      375.61      5.21 o 
   3   2   8      180.07      138.64      3.42 o 
   4   2   8       68.22       65.71      3.06 o 
   5   2   8       43.86       62.99      3.95 o 
   6   2   8      542.29      519.20      8.22 o 
   7   2   8      593.37      598.64      9.59 o 
   8   2   8       81.20       87.24      5.82 o 
   9   2   8       21.56       34.33      4.44 o 
  10   2   8        3.48        7.35      4.06 o 
  11   2   8        5.81        4.65      4.26 o 
  -9   3   8       21.22        0.57      2.83 o 
  -8   3   8       70.48       73.00      3.97 o 
  -7   3   8      334.84      315.48     13.04 o 
  -6   3   8      155.28      160.37      4.34 o 
  -5   3   8      105.91      117.64      5.02 o 
  -4   3   8       45.25       48.75      2.52 o 
  -3   3   8      313.12      331.08      4.45 o 
  -2   3   8       11.12       11.46      1.64 o 
  -1   3   8       74.02       74.66      3.53 o 
   0   3   8      244.45      245.06      5.97 o 
   1   3   8      768.14      733.63     24.08 o 
   2   3   8      101.80       81.97      2.97 o 
   3   3   8      166.19      176.30      9.50 o 
   4   3   8      106.07      105.96      3.57 o 
   5   3   8        0.22       -1.00      2.11 o 
   6   3   8      400.58      391.31      9.03 o 
   7   3   8       64.26       63.89      5.19 o 
   8   3   8        0.85        3.93      3.04 o 
   9   3   8       47.18       48.81      4.63 o 
  10   3   8      159.86      166.11     19.95 o 
  11   3   8       53.22       48.74      7.01 o 
  -9   4   8       49.22       57.65      4.92 o 
  -8   4   8       54.90       78.36      3.85 o 
  -7   4   8        8.60       13.40      3.96 o 
  -6   4   8       25.48       34.96      4.36 o 
  -5   4   8       33.26       32.69      2.42 o 
  -4   4   8        8.98        6.09      2.61 o 
  -3   4   8       51.08       49.76      2.29 o 
  -2   4   8        1.09        1.51      1.15 o 
  -1   4   8      142.37      142.78      4.03 o 
   0   4   8       98.63       92.13      4.80 o 
   1   4   8       93.70       78.93      6.82 o 
   2   4   8       80.45       94.07      3.39 o 
   3   4   8       83.75       88.58      3.55 o 
   4   4   8       39.59       46.37      4.68 o 
   5   4   8      147.73      196.67      4.94 o 
   6   4   8      266.55      273.49      5.99 o 
   7   4   8       37.29       46.09      3.78 o 
   8   4   8        0.05        0.80      2.72 o 
   9   4   8       14.71       14.58      4.52 o 
  10   4   8        0.16        0.32      2.42 o 
  11   4   8       26.16       26.75      3.96 o 
  -8   5   8        3.54        2.30      4.04 o 
  -7   5   8        2.41        1.79      2.39 o 
  -6   5   8      146.29      147.53     12.06 o 
  -5   5   8      145.28      139.94      8.61 o 
  -4   5   8        0.34       -0.40      1.27 o 
  -3   5   8        2.55        0.56      1.67 o 
  -2   5   8        9.69        7.32      1.37 o 
  -1   5   8      951.68      944.72     11.88 o 
   0   5   8      165.08      158.96      4.59 o 
   1   5   8      129.00      140.89      6.01 o 
   2   5   8       64.28       58.80      5.16 o 
   3   5   8       53.30       52.78      4.33 o 
   4   5   8      734.43      728.33      7.21 o 
   5   5   8      231.14      226.49      4.00 o 
   6   5   8        2.14        0.12      1.52 o 
   7   5   8       35.04       37.68      3.02 o 
   8   5   8      132.15      146.91      4.53 o 
   9   5   8        3.79       -1.06      2.63 o 
  10   5   8       44.34       49.42      3.81 o 
  11   5   8       19.05       16.19      3.51 o 
  -7   6   8       10.70        8.18      3.43 o 
  -6   6   8        4.91        7.08      2.42 o 
  -5   6   8      108.71      115.46      3.51 o 
  -4   6   8        0.54       -1.44      2.49 o 
  -3   6   8       91.46       91.76      2.11 o 
  -2   6   8      115.23      111.11      1.76 o 
  -1   6   8      149.46      125.73      4.73 o 
   0   6   8       60.10       62.04      6.21 o 
   1   6   8       30.55       27.44      4.92 o 
   2   6   8      353.40      330.41      9.51 o 
   3   6   8      430.24      427.97     10.40 o 
   4   6   8      233.71      247.96     10.35 o 
   5   6   8      168.73      166.03      3.49 o 
   6   6   8       52.07       58.74      2.40 o 
   7   6   8       24.85       24.45      2.83 o 
   8   6   8        2.10        3.64      2.04 o 
   9   6   8        1.23        1.61      2.23 o 
  10   6   8        1.56        2.36      2.77 o 
  11   6   8        5.04        5.68      3.24 o 
  -6   7   8        7.60        8.86      6.27 o 
  -5   7   8        5.93        3.67      1.90 o 
  -4   7   8       60.36       62.16      3.56 o 
  -3   7   8       41.22       42.79      2.35 o 
  -2   7   8       33.45       25.34      3.93 o 
  -1   7   8      122.30      118.00      7.60 o 
   0   7   8       21.37       23.72      4.47 o 
   1   7   8      152.00      150.31      5.26 o 
   2   7   8      496.96      452.41     11.40 o 
   3   7   8       24.04       29.66      7.85 o 
   4   7   8       18.37       19.28      4.69 o 
   5   7   8        0.75        2.07      2.39 o 
   6   7   8        3.39        7.51      1.64 o 
   7   7   8        0.44        0.03      1.85 o 
   8   7   8       89.61       96.47     10.25 o 
   9   7   8       23.32       21.00      2.79 o 
  10   7   8        1.35        3.70      3.51 o 
  -5   8   8        1.59       -4.73     10.12 o 
  -4   8   8        9.30        5.77      9.37 o 
  -3   8   8      105.08      100.92     12.73 o 
  -2   8   8       28.76       36.62      6.61 o 
  -1   8   8      223.13      216.25      6.51 o 
   0   8   8       59.29       53.23      4.97 o 
   1   8   8        3.65        5.23      3.08 o 
   2   8   8       32.88       23.53      5.00 o 
   3   8   8       10.35       10.30      4.33 o 
   4   8   8       10.64        5.93      4.27 o 
   5   8   8       92.41       84.40      7.36 o 
   6   8   8      198.09      191.16      7.80 o 
   7   8   8       27.02       21.85      2.23 o 
   8   8   8       22.58       13.43      2.36 o 
   9   8   8        2.41        2.62      2.26 o 
  10   8   8        8.76       12.62      4.15 o 
  -4   9   8        9.30        7.22      6.43 o 
  -3   9   8       19.63       22.46      4.97 o 
  -2   9   8        1.05        1.01      3.34 o 
  -1   9   8       28.77       41.34      4.65 o 
   0   9   8       28.69       31.78      4.24 o 
   1   9   8        8.34        7.95      4.16 o 
   2   9   8       73.44       76.78      4.69 o 
   3   9   8       41.98       40.87      5.69 o 
   4   9   8       21.01        3.46      7.00 o 
   5   9   8        6.19        1.96      4.11 o 
   6   9   8       70.55       60.93      4.26 o 
   7   9   8        1.68        2.51      1.76 o 
   8   9   8       24.14       16.86      2.39 o 
   9   9   8       15.09        9.34      2.58 o 
  -2  10   8        4.78        4.37      5.10 o 
  -1  10   8       11.35        8.44      4.13 o 
   0  10   8       70.53       59.67      5.03 o 
   1  10   8       13.50        6.86      3.66 o 
   2  10   8        0.22        2.10      3.10 o 
   3  10   8        1.31        2.84      3.15 o 
   4  10   8        0.37        2.14      6.78 o 
   5  10   8       16.37        1.42      4.39 o 
   6  10   8        7.12       -0.06      3.74 o 
   7  10   8        2.82        0.95      4.35 o 
   0  11   8       14.42       15.51      5.44 o 
   1  11   8       21.50       23.34      7.57 o 
   2  11   8       33.26       36.33      4.70 o 
   3  11   8        3.26        1.96      3.50 o 
   4  11   8       45.12       53.57     33.75 o 
   5  11   8       29.81        0.53      4.35 o 
  -6 -10   9        0.85        0.81      5.02 o 
  -5 -10   9       19.00       26.87      6.68 o 
  -4 -10   9        0.03       -4.96      5.36 o 
  -3 -10   9       17.27       16.59      6.17 o 
  -2 -10   9        8.24       12.40      6.09 o 
  -1 -10   9       22.19       14.04      6.17 o 
   0 -10   9        1.53        2.97      5.32 o 
  -7  -9   9       12.55       10.50      6.25 o 
  -6  -9   9        1.00        5.50      5.50 o 
  -5  -9   9        3.01        5.18      5.08 o 
  -4  -9   9       16.14       16.61      5.81 o 
  -3  -9   9       15.85       20.09      5.85 o 
  -2  -9   9        3.14       -0.89      4.37 o 
  -1  -9   9       64.86       35.00     10.42 o 
   0  -9   9        3.01       13.07      9.67 o 
   1  -9   9        8.13        9.23      9.55 o 
   2  -9   9      153.39      163.75      5.74 o 
   3  -9   9        8.83        7.78      2.59 o 
   4  -9   9       67.70       73.59      5.08 o 
  -8  -8   9        0.79       -1.90      4.95 o 
  -7  -8   9       17.16       15.46      6.25 o 
  -6  -8   9        1.04        3.50      5.08 o 
  -5  -8   9       18.75       17.54      5.79 o 
  -4  -8   9       14.90       11.80      5.32 o 
  -3  -8   9       11.03        8.78      5.00 o 
  -2  -8   9       41.01       41.54      6.15 o 
  -1  -8   9       36.40       61.79      6.39 o 
   0  -8   9       39.99       29.65      1.42 o 
   1  -8   9       67.39       55.62      2.15 o 
   2  -8   9       51.81       63.68      2.41 o 
   3  -8   9       11.06       14.15      2.72 o 
   4  -8   9        0.15        3.35      2.20 o 
   5  -8   9        4.75        2.45      2.83 o 
  -9  -7   9       21.72       25.88      7.69 o 
  -8  -7   9        1.32        4.24      4.03 o 
  -7  -7   9       28.54       29.57      4.64 o 
  -6  -7   9        2.76       -4.41      7.99 o 
  -5  -7   9        1.58        1.52      4.23 o 
  -4  -7   9        0.72       -4.55      4.55 o 
  -3  -7   9       33.42       23.11      5.30 o 
  -2  -7   9       16.24       16.17      5.08 o 
  -1  -7   9        0.63        3.08      4.39 o 
   0  -7   9       65.90       57.91      4.51 o 
   1  -7   9      247.66      239.97      3.43 o 
   2  -7   9       24.87       27.07      1.84 o 
   3  -7   9        2.54       -0.24      1.53 o 
   4  -7   9       31.41       28.76      3.23 o 
   5  -7   9       15.08       10.80      3.32 o 
   6  -7   9       30.51       29.84      5.80 o 
  -9  -6   9       30.77       41.86      7.45 o 
  -8  -6   9        5.15        8.04      4.01 o 
  -7  -6   9        0.30        2.83      3.34 o 
  -6  -6   9        1.19       -0.36      4.42 o 
  -5  -6   9      552.06      548.44     17.71 o 
  -4  -6   9       60.88       68.02      6.03 o 
  -3  -6   9      180.36      188.55      7.73 o 
  -2  -6   9        5.11       11.86      4.73 o 
  -1  -6   9      113.13       98.36      6.90 o 
   0  -6   9       19.61       22.84      1.14 o 
   1  -6   9       11.01       11.54      1.81 o 
   2  -6   9       48.29       49.97      2.75 o 
   3  -6   9        2.79        3.05      1.63 o 
   4  -6   9       31.60       28.19      2.50 o 
   5  -6   9        0.18       -0.19      1.84 o 
   6  -6   9        4.23        1.47      2.51 o 
   7  -6   9        0.88        1.20      2.88 o 
 -10  -5   9        2.56       10.32      6.41 o 
  -9  -5   9       93.63      105.58     13.31 o 
  -8  -5   9       20.12       11.98      6.38 o 
  -7  -5   9        0.07       -0.50      0.50 o 
  -6  -5   9        5.56        1.42      2.77 o 
  -5  -5   9       83.17       90.40      5.08 o 
  -4  -5   9       87.60       79.96      9.19 o 
  -3  -5   9      231.00      240.99      8.03 o 
  -2  -5   9        0.93        1.62      3.58 o 
  -1  -5   9      770.67      785.48     15.02 o 
   0  -5   9      994.09      945.62     17.93 o 
   1  -5   9       10.94        9.70      1.44 o 
   2  -5   9        5.84        8.99      1.74 o 
   3  -5   9        7.76       17.88      3.19 o 
   4  -5   9       66.18       83.24      3.03 o 
   5  -5   9       28.09       26.43      3.24 o 
   6  -5   9        2.79        2.72      2.53 o 
   7  -5   9       36.33       28.82     20.21 o 
   8  -5   9        1.22        2.49      3.87 o 
 -10  -4   9        5.00        5.63      2.51 o 
  -9  -4   9       23.97       19.46      2.19 o 
  -8  -4   9       13.73       15.13      2.02 o 
  -7  -4   9        1.71        1.46      1.73 o 
  -6  -4   9      221.31      209.38      3.55 o 
  -5  -4   9      184.46      171.89      4.19 o 
  -4  -4   9      150.79      158.68      4.92 o 
  -3  -4   9      219.35      226.32      7.35 o 
  -2  -4   9     1149.25      918.88     15.96 o 
  -1  -4   9      127.89      121.69      1.74 o 
   0  -4   9      474.42      497.77      4.54 o 
   1  -4   9      253.23      277.51      3.99 o 
   2  -4   9       84.93      100.47      3.01 o 
   3  -4   9       41.52       35.59      2.22 o 
   4  -4   9      130.34      125.05      3.49 o 
   5  -4   9      128.90      131.10      5.54 o 
   6  -4   9       20.33       13.41      4.63 o 
   7  -4   9       21.83       21.14      7.56 o 
   8  -4   9       62.34       54.12      5.63 o 
   9  -4   9        5.45        9.40      4.13 o 
 -10  -3   9        8.77        7.19      2.47 o 
  -9  -3   9       37.00       48.55      2.49 o 
  -8  -3   9       18.03       16.14      5.30 o 
  -7  -3   9       69.94       75.45      8.42 o 
  -6  -3   9      128.16      122.17      4.56 o 
  -5  -3   9      101.27       88.43      2.59 o 
  -4  -3   9      199.25      181.68      4.60 o 
  -3  -3   9      228.52      187.52      6.50 o 
  -2  -3   9       25.23       23.79      0.71 o 
  -1  -3   9        8.94       13.70      1.58 o 
   0  -3   9       61.14       61.64      1.57 o 
   1  -3   9      384.16      357.67      4.55 o 
   2  -3   9     1302.47     1276.96     13.24 o 
   3  -3   9       11.70       14.58      1.89 o 
   4  -3   9        3.00        3.54      1.96 o 
   5  -3   9      243.86      234.81      8.22 o 
   6  -3   9      257.67      307.77     11.95 o 
   7  -3   9        4.63        2.38      2.87 o 
   8  -3   9       10.48       12.62      3.60 o 
   9  -3   9       35.31       36.89      4.75 o 
 -10  -2   9      103.89       99.59      5.49 o 
  -9  -2   9       58.20       79.71      3.84 o 
  -8  -2   9       24.79       29.99      2.22 o 
  -7  -2   9      107.36      130.01      4.44 o 
  -6  -2   9      499.11      482.16      7.52 o 
  -5  -2   9        1.31        0.96      1.24 o 
  -4  -2   9       83.22       82.61      2.65 o 
  -3  -2   9     1265.85     1246.19      8.47 o 
  -2  -2   9       47.35       45.27      2.69 o 
  -1  -2   9      337.90      369.34      4.75 o 
   0  -2   9      247.22      319.05      4.16 o 
   1  -2   9        8.49        7.72      1.50 o 
   2  -2   9      399.42      399.83      5.02 o 
   3  -2   9       29.22       33.09      2.18 o 
   4  -2   9       92.95       95.20      3.24 o 
   5  -2   9        1.49        3.42      3.56 o 
   6  -2   9       71.93       67.30      7.88 o 
   7  -2   9        4.50        9.76      5.13 o 
   8  -2   9       83.12       77.75      9.40 o 
   9  -2   9        7.19        3.98      4.51 o 
  10  -2   9        4.37        3.62      4.05 o 
 -10  -1   9        0.32        1.33      3.10 o 
  -9  -1   9      124.08      143.76      5.11 o 
  -8  -1   9      121.61      112.40      3.74 o 
  -7  -1   9      241.02      223.42      4.59 o 
  -6  -1   9        1.27        0.32      3.06 o 
  -5  -1   9       60.98       80.75      3.06 o 
  -4  -1   9      344.93      358.84      4.30 o 
  -3  -1   9       49.85       43.38      1.36 o 
  -2  -1   9      102.72       98.79      1.78 o 
  -1  -1   9      311.52      259.70      3.62 o 
   0  -1   9      920.46      908.08     14.02 o 
   1  -1   9      166.31      157.11      2.77 o 
   2  -1   9       18.25       25.48      3.20 o 
   3  -1   9       21.33       22.43      2.06 o 
   4  -1   9     1612.87     1605.46     16.95 o 
   5  -1   9       15.36       21.61      2.74 o 
   6  -1   9      231.40      218.10      7.35 o 
   7  -1   9      236.63      225.93      6.08 o 
   8  -1   9        0.08       -1.57      2.98 o 
   9  -1   9       17.05       21.82      4.27 o 
  10  -1   9        1.83        5.21      4.81 o 
 -10   0   9      113.22      130.70      5.00 o 
  -9   0   9        2.98        3.87      2.38 o 
  -8   0   9        0.01        1.10      2.74 o 
  -7   0   9      256.83      265.35      4.91 o 
  -6   0   9        0.00       -1.11      1.94 o 
  -5   0   9     3450.99     3304.81     50.93 o 
  -4   0   9      338.47      330.35      4.22 o 
  -3   0   9     1057.26     1055.25      7.60 o 
  -2   0   9     1028.82     1141.48      9.09 o 
  -1   0   9       65.34       76.57      3.83 o 
   0   0   9       82.67      113.89      2.99 o 
   1   0   9      145.35      157.54      3.93 o 
   2   0   9        1.74        1.82      2.14 o 
   3   0   9       18.90       23.94      2.18 o 
   4   0   9       15.14       22.66      2.45 o 
   5   0   9       21.23       20.09      2.78 o 
   6   0   9      121.33      103.20      5.12 o 
   7   0   9       27.56       28.15      3.63 o 
   8   0   9       39.43       43.33      4.31 o 
   9   0   9        2.65        2.36      3.40 o 
  10   0   9        2.04        2.52      4.61 o 
  -9   1   9      168.07      183.95      4.93 o 
  -8   1   9        8.66        4.05      2.21 o 
  -7   1   9        0.46       -0.50      2.32 o 
  -6   1   9      469.41      486.43      9.55 o 
  -5   1   9      107.97       95.24      4.89 o 
  -4   1   9      214.87      167.73      4.26 o 
  -3   1   9       23.77       25.02      2.08 o 
  -2   1   9        6.26        9.53      1.05 o 
  -1   1   9      124.00      152.25      3.13 o 
   0   1   9      412.84      509.17      5.49 o 
   1   1   9       15.52        9.12      1.72 o 
   2   1   9      119.08      122.64      3.02 o 
   3   1   9      187.76      190.46      6.52 o 
   4   1   9      474.24      474.73      6.86 o 
   5   1   9      339.41      329.60      6.88 o 
   6   1   9       41.31       40.99      4.30 o 
   7   1   9      660.13      621.47     15.83 o 
   8   1   9      120.64      121.67      7.33 o 
   9   1   9        0.54       -3.76      4.25 o 
  10   1   9       62.33       74.58      6.91 o 
  11   1   9        7.11        3.10      9.89 o 
  -9   2   9        8.44        2.93      3.62 o 
  -8   2   9       29.61       22.63      9.92 o 
  -7   2   9       56.49       62.25     10.07 o 
  -6   2   9      359.15      335.41      6.09 o 
  -5   2   9      135.31      146.68      4.61 o 
  -4   2   9        1.69        1.20      2.07 o 
  -3   2   9      441.29      448.00      6.12 o 
  -2   2   9     1445.44     1360.02     11.35 o 
  -1   2   9      152.27      169.88      3.12 o 
   0   2   9        1.30        8.52      1.47 o 
   1   2   9      655.29      703.61     12.51 o 
   2   2   9      109.50       89.78      3.02 o 
   3   2   9      393.46      408.70      5.99 o 
   4   2   9      126.93      131.69      5.77 o 
   5   2   9      120.42      135.05      7.43 o 
   6   2   9        0.80        1.28      4.11 o 
   7   2   9        8.74       10.98      3.42 o 
   8   2   9       18.22       19.11      4.56 o 
   9   2   9       20.99       15.09      4.10 o 
  10   2   9       17.02        9.64      4.38 o 
  11   2   9        0.24        1.65      4.06 o 
  -9   3   9        4.00        6.33      3.35 o 
  -8   3   9       14.96       14.30      3.33 o 
  -7   3   9       64.38       64.90      3.79 o 
  -6   3   9       19.00       15.01      3.35 o 
  -5   3   9       72.87       61.80      2.84 o 
  -4   3   9       10.39        6.91      1.94 o 
  -3   3   9        6.92        5.83      2.27 o 
  -2   3   9       59.78       66.63      2.08 o 
  -1   3   9      354.17      303.97      5.24 o 
   0   3   9      819.04      822.19     17.27 o 
   1   3   9     1311.59     1264.54     16.04 o 
   2   3   9       72.95       86.59      6.79 o 
   3   3   9      451.69      417.35      6.37 o 
   4   3   9      681.37      638.97     14.96 o 
   5   3   9      184.80      184.64      5.86 o 
   6   3   9     1836.16     1861.31     22.92 o 
   7   3   9       21.43       31.45      4.66 o 
   8   3   9       32.10       39.64      5.16 o 
   9   3   9       43.67       45.19      4.87 o 
  10   3   9       37.58       40.18      5.17 o 
  11   3   9        5.49        5.95      4.50 o 
  -8   4   9        1.16        1.60      2.71 o 
  -7   4   9       12.78        9.05      3.00 o 
  -6   4   9       16.59       26.22      3.73 o 
  -5   4   9       56.54       40.43      3.47 o 
  -4   4   9      311.59      320.71     11.14 o 
  -3   4   9      291.42      295.28      4.17 o 
  -2   4   9       44.77       33.47      1.53 o 
  -1   4   9      350.59      350.57      6.13 o 
   0   4   9     1499.63     1387.25     21.50 o 
   1   4   9       12.94        7.26      3.30 o 
   2   4   9      823.69      839.76      7.64 o 
   3   4   9     1405.44     1382.92     24.26 o 
   4   4   9       15.68       23.05      3.03 o 
   5   4   9       63.47       58.25      5.80 o 
   6   4   9        0.72        0.43      2.37 o 
   7   4   9       88.21      103.51      6.06 o 
   8   4   9        1.32        4.15      3.98 o 
   9   4   9        0.06       -2.35      4.64 o 
  10   4   9       32.34       44.69      5.23 o 
  11   4   9        5.88        3.22      3.17 o 
  -8   5   9        9.52        6.89      4.39 o 
  -7   5   9        2.36        6.01      3.73 o 
  -6   5   9       38.92       49.48      4.17 o 
  -5   5   9        7.93       10.37      1.98 o 
  -4   5   9       27.33       24.86      3.28 o 
  -3   5   9      206.25      204.07      3.79 o 
  -2   5   9       63.26       56.86     12.49 o 
  -1   5   9      397.32      397.73      7.15 o 
   0   5   9        2.01        0.75      2.33 o 
   1   5   9      116.53      108.05      9.00 o 
   2   5   9     2232.06     2152.74     33.39 o 
   3   5   9      576.80      487.59      8.28 o 
   4   5   9      157.35      198.59      2.88 o 
   5   5   9      125.69      110.69      2.69 o 
   6   5   9        9.98       17.79      2.00 o 
   7   5   9       51.94       56.72      3.12 o 
   8   5   9        0.88        2.43      2.32 o 
   9   5   9      324.71      326.86      7.06 o 
  10   5   9       66.84       65.09      4.77 o 
  -7   6   9      139.97      154.77     15.66 o 
  -6   6   9        0.18        1.40      1.92 o 
  -5   6   9       31.65       34.20      2.37 o 
  -4   6   9       17.44       26.62      2.54 o 
  -3   6   9      176.37      156.95      8.70 o 
  -2   6   9      686.02      654.14     10.39 o 
  -1   6   9       98.92      101.77      4.63 o 
   0   6   9      503.36      475.21      8.33 o 
   1   6   9      947.80      997.98     18.65 o 
   2   6   9      333.26      326.84      9.53 o 
   3   6   9        0.36        4.21      3.86 o 
   4   6   9       51.28       53.58      2.48 o 
   5   6   9      120.32      134.61      5.20 o 
   6   6   9        8.08        8.31      1.68 o 
   7   6   9        0.50        1.04      1.79 o 
   8   6   9        2.26        1.77      2.00 o 
   9   6   9       21.09       16.40      2.82 o 
  10   6   9        0.05        1.18      3.37 o 
  -6   7   9        8.73        6.29      6.84 o 
  -5   7   9        4.57        6.62      6.17 o 
  -4   7   9        1.19        0.32      4.47 o 
  -3   7   9       12.41       12.22      5.50 o 
  -2   7   9       18.55       23.09      4.01 o 
  -1   7   9        0.04        2.27      3.03 o 
   0   7   9       75.98       69.88      4.49 o 
   1   7   9      290.05      296.92      6.88 o 
   2   7   9       30.14       49.65      5.58 o 
   3   7   9        5.47        8.78      4.21 o 
   4   7   9       30.58       36.24      5.42 o 
   5   7   9      230.73      224.85     11.52 o 
   6   7   9        3.66        6.91      1.54 o 
   7   7   9       60.28       76.72      4.80 o 
   8   7   9       91.21       98.39      4.89 o 
   9   7   9       16.58       11.07      4.34 o 
  10   7   9       41.15       51.52      5.75 o 
  -5   8   9       16.91       20.82      7.57 o 
  -4   8   9       46.59       53.45      8.05 o 
  -3   8   9      127.67      114.68      6.03 o 
  -2   8   9        0.46       -0.56      3.29 o 
  -1   8   9       57.50       57.97      7.29 o 
   0   8   9       26.19       27.49      7.27 o 
   1   8   9       21.20       23.18      4.63 o 
   2   8   9      181.22      176.63      8.17 o 
   3   8   9       15.24       16.87      8.30 o 
   4   8   9      110.43      109.97      7.39 o 
   5   8   9        0.89        6.11      4.63 o 
   6   8   9       60.21       55.51      6.15 o 
   7   8   9        0.22       -0.06      1.54 o 
   8   8   9       46.95       48.49      2.86 o 
   9   8   9        5.98        3.64      2.29 o 
  -3   9   9        0.30       -2.96      3.96 o 
  -2   9   9        7.11        3.11      4.53 o 
  -1   9   9        1.87        4.72      4.47 o 
   0   9   9       31.30       34.87      5.28 o 
   1   9   9        0.34        0.57      3.00 o 
   2   9   9       10.10       12.89      3.77 o 
   3   9   9       83.14       77.29     11.05 o 
   4   9   9      116.42      127.75      7.93 o 
   5   9   9        9.67        9.02      5.24 o 
   6   9   9      262.27      289.41     11.03 o 
   7   9   9       20.43       20.72      6.21 o 
   8   9   9       61.09       55.55      6.06 o 
  -2  10   9       23.23       22.14      5.04 o 
  -1  10   9        5.58        8.87      4.21 o 
   0  10   9       32.81       29.83      5.75 o 
   1  10   9       10.49       12.70      4.15 o 
   2  10   9        4.36        3.47      3.58 o 
   3  10   9        5.78        7.88      4.48 o 
   4  10   9        0.64       -0.18      6.47 o 
   5  10   9        1.56        0.42      4.27 o 
   6  10   9        0.36        0.32      4.29 o 
   7  10   9       13.13        4.57      5.38 o 
   2  11   9       15.37       14.32      5.28 o 
   3  11   9       12.35        7.32      7.19 o 
   4  11   9       54.13       59.39      6.40 o 
  -4 -10  10        0.20        4.57      5.81 o 
  -3 -10  10       28.24       28.20      7.06 o 
  -2 -10  10       39.51       48.21      7.55 o 
  -1 -10  10        2.74        8.74      6.13 o 
  -6  -9  10       73.18       83.36      8.66 o 
  -5  -9  10       21.47       24.18      6.66 o 
  -4  -9  10        2.22        0.81      4.63 o 
  -3  -9  10       19.57       12.46      5.95 o 
  -2  -9  10       24.17       35.14      6.60 o 
  -1  -9  10      121.27      120.09      8.90 o 
   0  -9  10       21.50       26.00      6.64 o 
   1  -9  10        0.81       -1.68      5.42 o 
   2  -9  10       18.57       27.72      7.32 o 
   3  -9  10        0.00       -1.01      2.11 o 
  -8  -8  10        1.29       -1.38      5.60 o 
  -7  -8  10        1.58       -5.12      5.87 o 
  -6  -8  10        8.89       13.88      6.01 o 
  -5  -8  10       25.09       32.92      6.33 o 
  -4  -8  10        0.62        1.60      4.59 o 
  -3  -8  10       20.41       26.44      5.91 o 
  -2  -8  10        3.36       -1.68      7.38 o 
  -1  -8  10       92.35       88.14      7.77 o 
   0  -8  10      243.88      284.37     11.09 o 
   1  -8  10      116.96      100.82      2.12 o 
   2  -8  10      538.87      528.19     18.06 o 
   3  -8  10       20.10       15.93      2.62 o 
   4  -8  10        0.64       -0.08      1.68 o 
   5  -8  10       56.16       61.12      3.88 o 
  -8  -7  10      100.14      111.97      6.66 o 
  -7  -7  10       93.47      106.53     12.95 o 
  -6  -7  10      126.37       98.13      7.75 o 
  -5  -7  10       46.62       50.62      6.39 o 
  -4  -7  10       44.59       59.42      6.60 o 
  -3  -7  10       88.30       95.82      7.06 o 
  -2  -7  10      303.60      325.75     15.32 o 
  -1  -7  10        7.56        8.15      4.82 o 
   0  -7  10        2.71        0.76      0.85 o 
   1  -7  10       41.96       38.69      1.74 o 
   2  -7  10       15.71       18.26      1.98 o 
   3  -7  10        1.53       -0.40      1.47 o 
   4  -7  10       25.44       20.34      4.08 o 
   5  -7  10       25.55       27.11      6.16 o 
   6  -7  10        2.60        2.71      2.81 o 
  -9  -6  10        8.34        6.64      6.29 o 
  -8  -6  10       30.23       46.74      5.33 o 
  -7  -6  10       45.64       60.73      5.02 o 
  -6  -6  10        1.35        1.81      3.95 o 
  -5  -6  10       48.78       55.98      9.85 o 
  -4  -6  10       16.65       20.35      5.22 o 
  -3  -6  10        4.95        4.94      4.37 o 
  -2  -6  10      590.10      593.85     13.72 o 
  -1  -6  10      139.25      137.69      7.18 o 
   0  -6  10      109.59      118.59      2.22 o 
   1  -6  10      169.88      190.07      2.78 o 
   2  -6  10        2.78        4.45      1.68 o 
   3  -6  10       95.11       99.53      5.09 o 
   4  -6  10       27.26       29.13      2.93 o 
   5  -6  10      107.80       96.12      3.90 o 
   6  -6  10       25.22        5.35      3.54 o 
   7  -6  10       12.21        2.64      3.74 o 
  -9  -5  10       27.99       37.53      7.24 o 
  -8  -5  10       37.40       35.36     11.08 o 
  -7  -5  10       68.58       67.18      4.83 o 
  -6  -5  10       13.98       17.62      3.69 o 
  -5  -5  10       16.11       11.11      4.69 o 
  -4  -5  10        2.65       12.48      7.40 o 
  -3  -5  10      168.45      172.46      7.32 o 
  -2  -5  10       38.93       71.95      8.92 o 
  -1  -5  10      598.63      593.53     13.14 o 
   0  -5  10       11.55       13.99      1.02 o 
   1  -5  10      178.42      170.77      3.96 o 
   2  -5  10        2.33        2.97      1.28 o 
   3  -5  10       48.82       53.91      6.13 o 
   4  -5  10        0.54        1.35      2.15 o 
   5  -5  10        5.49        5.01      2.28 o 
   6  -5  10       50.77       64.03      5.64 o 
   7  -5  10       89.99       96.93      8.17 o 
   8  -5  10       10.45        1.72      7.70 o 
  -9  -4  10        0.02       -0.77      4.65 o 
  -8  -4  10       10.07        8.55      3.65 o 
  -7  -4  10        0.38        0.84      1.37 o 
  -6  -4  10       80.11       75.49      1.81 o 
  -5  -4  10       45.71       42.01      1.88 o 
  -4  -4  10      136.66      125.90      6.35 o 
  -3  -4  10      258.37      247.88      7.87 o 
  -2  -4  10      760.81      695.25     13.54 o 
  -1  -4  10      166.39      169.52      5.66 o 
   0  -4  10        0.63        0.89      1.11 o 
   1  -4  10     2912.63     2780.28     25.86 o 
   2  -4  10       31.53       29.60      2.16 o 
   3  -4  10      334.19      334.89      5.05 o 
   4  -4  10       10.48        8.86      2.09 o 
   5  -4  10        0.06        0.17      1.68 o 
   6  -4  10      115.94      111.78      4.29 o 
   7  -4  10      231.62      217.03     11.45 o 
   8  -4  10       50.15       48.04      6.59 o 
 -10  -3  10        5.22        4.87      2.93 o 
  -9  -3  10        1.33        2.49      3.65 o 
  -8  -3  10       47.03       60.59      3.09 o 
  -7  -3  10       35.92       38.63      4.85 o 
  -6  -3  10       53.65       67.42      5.20 o 
  -5  -3  10       22.71       13.64      0.94 o 
  -4  -3  10        2.93        3.57      0.72 o 
  -3  -3  10       38.19       35.71      1.15 o 
  -2  -3  10      347.83      361.60      5.56 o 
  -1  -3  10      455.48      471.93      5.37 o 
   0  -3  10       58.17       69.98      1.59 o 
   1  -3  10      492.44      516.43     12.93 o 
   2  -3  10      194.46      171.50      3.36 o 
   3  -3  10      127.72      121.50      3.13 o 
   4  -3  10      232.99      217.51      7.10 o 
   5  -3  10       52.72       52.53      3.21 o 
   6  -3  10       12.74       10.53      2.93 o 
   7  -3  10       10.61        8.50      3.21 o 
   8  -3  10        5.99        5.17      3.27 o 
   9  -3  10       69.63       74.29      7.60 o 
 -10  -2  10       22.21       21.26     13.55 o 
  -9  -2  10       17.37       -0.07      2.83 o 
  -8  -2  10        4.93        0.45      3.20 o 
  -7  -2  10       18.57        5.98      6.11 o 
  -6  -2  10       66.21       71.99      2.67 o 
  -5  -2  10        4.60        3.73      1.51 o 
  -4  -2  10       64.88       64.36      3.12 o 
  -3  -2  10       59.83       68.41      2.53 o 
  -2  -2  10        5.33        8.13      1.43 o 
  -1  -2  10       98.20       90.01      4.85 o 
   0  -2  10     2119.99     2065.89     16.24 o 
   1  -2  10       19.09       14.20      1.82 o 
   2  -2  10       89.38       93.01      3.06 o 
   3  -2  10      104.53      105.18      5.30 o 
   4  -2  10      161.97      143.30      4.64 o 
   5  -2  10     1076.92     1010.02     12.60 o 
   6  -2  10        0.02        3.63      3.05 o 
   7  -2  10        6.67        4.66      3.00 o 
   8  -2  10       17.18       17.45      3.83 o 
   9  -2  10       22.94       15.19      5.14 o 
 -10  -1  10        0.51        3.27      3.62 o 
  -9  -1  10       18.38        3.78      2.98 o 
  -8  -1  10       63.00       67.57      3.80 o 
  -7  -1  10       10.91        9.02      3.79 o 
  -6  -1  10      632.04      671.21      8.95 o 
  -5  -1  10     1425.29     1437.14     19.60 o 
  -4  -1  10     1575.03     1552.94     14.06 o 
  -3  -1  10      677.68      634.73      5.12 o 
  -2  -1  10       34.34       29.10      1.41 o 
  -1  -1  10       81.23       77.87      3.36 o 
   0  -1  10       23.41       25.53      1.42 o 
   1  -1  10      270.54      235.31      4.12 o 
   2  -1  10      231.40      225.78      4.32 o 
   3  -1  10       19.37       18.35      2.13 o 
   4  -1  10        0.54        1.09      1.86 o 
   5  -1  10       78.06       85.25      7.45 o 
   6  -1  10        2.61        3.54      2.66 o 
   7  -1  10      233.92      216.24      6.07 o 
   8  -1  10        4.24        1.82      3.09 o 
   9  -1  10       78.17       79.72      6.48 o 
  10  -1  10        4.37       -1.74      3.83 o 
  -9   0  10       24.74       35.14      7.14 o 
  -8   0  10        2.47        1.99      3.04 o 
  -7   0  10       11.38       13.39      2.74 o 
  -6   0  10      109.65      120.65      6.55 o 
  -5   0  10        2.84        8.27      2.32 o 
  -4   0  10       24.62       13.26      2.09 o 
  -3   0  10        0.64        1.89      1.33 o 
  -2   0  10      233.86      235.45      3.30 o 
  -1   0  10      389.31      369.44     11.34 o 
   0   0  10       45.42       57.68      3.20 o 
   1   0  10      294.94      281.59      4.73 o 
   2   0  10        7.89        3.25      2.64 o 
   3   0  10      209.58      201.59      4.26 o 
   4   0  10       11.25       11.79      2.72 o 
   5   0  10       82.53       89.50      3.81 o 
   6   0  10       29.30       24.77      3.26 o 
   7   0  10       64.61       62.19      4.28 o 
   8   0  10      194.22      185.02      7.81 o 
   9   0  10        7.54        3.16      4.17 o 
  10   0  10        0.52       -0.50      3.42 o 
  -9   1  10        9.54        7.93      7.32 o 
  -8   1  10        9.01       13.16      4.18 o 
  -7   1  10       67.73       73.75      4.07 o 
  -6   1  10      233.17      240.67      5.19 o 
  -5   1  10      154.69      165.40      4.88 o 
  -4   1  10     2279.41     2343.17     39.59 o 
  -3   1  10      731.98      717.41      5.85 o 
  -2   1  10      371.06      353.57      4.23 o 
  -1   1  10      182.80      153.90      5.96 o 
   0   1  10      136.08      130.23      2.58 o 
   1   1  10       22.38       13.25      1.32 o 
   2   1  10      362.28      377.20      5.46 o 
   3   1  10        1.50        8.75      2.49 o 
   4   1  10       30.67       29.06      2.77 o 
   5   1  10       20.53       23.20      2.99 o 
   6   1  10       15.02       19.53      3.84 o 
   7   1  10      222.38      209.31      6.08 o 
   8   1  10       63.32       54.61      4.65 o 
   9   1  10        0.28        4.67      4.40 o 
  10   1  10       37.67       38.15      6.37 o 
  -9   2  10        0.22        1.07      3.18 o 
  -8   2  10       65.94       75.68      4.34 o 
  -7   2  10       28.55       30.41      8.19 o 
  -6   2  10       76.38       64.01      5.00 o 
  -5   2  10       46.94       62.79      5.38 o 
  -4   2  10        1.50        3.71      1.77 o 
  -3   2  10      122.26      119.09      3.17 o 
  -2   2  10      417.96      405.93      9.45 o 
  -1   2  10       45.30       44.50      1.78 o 
   0   2  10      161.24      156.80      3.09 o 
   1   2  10     1140.08     1138.27     11.52 o 
   2   2  10       89.26       87.29      3.69 o 
   3   2  10      153.45      138.16      7.48 o 
   4   2  10      139.37      142.92      6.22 o 
   5   2  10      328.74      318.09      6.29 o 
   6   2  10      380.70      418.86      8.87 o 
   7   2  10      116.72      122.66      6.20 o 
   8   2  10        5.31       15.94      4.67 o 
   9   2  10        0.73        3.73      3.67 o 
  10   2  10        6.05       12.76      4.60 o 
  -8   3  10       45.22       41.52      4.86 o 
  -7   3  10       18.71       24.13      3.17 o 
  -6   3  10       13.49        8.77      3.20 o 
  -5   3  10       73.34       83.74      4.18 o 
  -4   3  10       41.05       41.71      3.06 o 
  -3   3  10       20.82       18.83      5.17 o 
  -2   3  10       42.22       47.05      3.78 o 
  -1   3  10       56.56       71.74      3.31 o 
   0   3  10      284.93      263.14      3.40 o 
   1   3  10       69.67       65.65      2.53 o 
   2   3  10        2.69        9.73      2.94 o 
   3   3  10        1.01        3.24      2.86 o 
   4   3  10       54.34       53.13      3.53 o 
   5   3  10      429.47      435.75      9.24 o 
   6   3  10       12.14       12.90      3.92 o 
   7   3  10        6.22        7.10      4.03 o 
   8   3  10       51.62       56.12      7.74 o 
   9   3  10       61.17       76.69      5.58 o 
  10   3  10       46.88       52.26      6.71 o 
  -8   4  10        2.40        5.70      3.00 o 
  -7   4  10        3.54        1.13      2.38 o 
  -6   4  10       34.62       42.75      2.98 o 
  -5   4  10       40.09       42.63      2.58 o 
  -4   4  10      142.01      149.64      3.32 o 
  -3   4  10      163.48      162.76      2.91 o 
  -2   4  10       17.02       17.28      3.07 o 
  -1   4  10       39.82       61.98      9.56 o 
   0   4  10      222.59      233.54      7.37 o 
   1   4  10       22.27       26.22      4.15 o 
   2   4  10        2.16        1.85      2.22 o 
   3   4  10      523.57      525.57     11.87 o 
   4   4  10       99.42       83.74      4.04 o 
   5   4  10        0.49       -0.38      2.32 o 
   6   4  10        2.39        4.28      3.47 o 
   7   4  10        1.43        3.22      3.92 o 
   8   4  10      241.30      212.13      6.83 o 
   9   4  10       11.51       13.37      6.32 o 
  10   4  10       22.44       26.35      5.01 o 
  -7   5  10        4.58        6.23      2.68 o 
  -6   5  10      101.12       88.44      3.66 o 
  -5   5  10       18.61       14.16      3.26 o 
  -4   5  10        2.75       -0.13      4.27 o 
  -3   5  10        6.06        3.53      2.29 o 
  -2   5  10        6.98       13.28      3.86 o 
  -1   5  10      187.61      170.54      5.13 o 
   0   5  10      128.83      130.12      4.72 o 
   1   5  10      204.62      186.77      7.35 o 
   2   5  10       22.58       26.95      4.90 o 
   3   5  10      395.10      381.58      7.13 o 
   4   5  10       57.30       54.94      3.63 o 
   5   5  10       50.60       52.59      3.29 o 
   6   5  10       23.44       22.87      2.06 o 
   7   5  10       48.06       61.08      3.00 o 
   8   5  10       73.43       69.70      3.67 o 
   9   5  10       68.26       76.60      6.18 o 
  10   5  10       15.42       12.40      3.40 o 
  -6   6  10      149.85      182.16     10.64 o 
  -5   6  10       19.81        9.45      5.99 o 
  -4   6  10        4.72        1.59      1.37 o 
  -3   6  10       45.08       39.81      2.55 o 
  -2   6  10       13.95       12.85      3.54 o 
  -1   6  10      120.22      125.13      5.10 o 
   0   6  10       70.83       66.34      5.19 o 
   1   6  10       83.58       75.59      6.19 o 
   2   6  10        1.62        8.01      4.27 o 
   3   6  10       55.50       57.80      5.69 o 
   4   6  10        0.83        0.16      0.88 o 
   5   6  10       16.21       14.59      1.37 o 
   6   6  10        0.01        0.81      1.78 o 
   7   6  10        2.41        2.21      1.78 o 
   8   6  10        0.92       -1.69      1.99 o 
   9   6  10        7.00        4.62      2.68 o 
  10   6  10       19.43       17.45      3.15 o 
  -5   7  10       41.00       39.72      7.79 o 
  -4   7  10      127.68      128.93      9.17 o 
  -3   7  10        1.20        3.22      3.49 o 
  -2   7  10       11.80       13.34      6.22 o 
  -1   7  10       32.54       33.88      4.21 o 
   0   7  10       65.40       67.27      4.65 o 
   1   7  10      312.64      315.03      8.44 o 
   2   7  10        1.31        6.72      4.57 o 
   3   7  10       66.96       90.20      6.70 o 
   4   7  10       46.55       42.00      6.03 o 
   5   7  10        2.02        2.73      1.36 o 
   6   7  10       47.54       37.66      3.50 o 
   7   7  10       28.34       24.19      2.95 o 
   8   7  10        3.03        3.74      2.06 o 
   9   7  10        3.24        1.77      2.36 o 
  -4   8  10       35.79       26.41     10.17 o 
  -3   8  10        5.06        3.20      3.90 o 
  -2   8  10       63.60       59.17      5.27 o 
  -1   8  10       28.94       31.38      5.32 o 
   0   8  10        0.02        1.87      3.97 o 
   1   8  10       81.89       89.23      8.10 o 
   2   8  10       22.92       23.06      9.17 o 
   3   8  10       32.91       43.32      6.21 o 
   4   8  10        1.22       -0.42      4.11 o 
   5   8  10       74.89       87.26      7.59 o 
   6   8  10       19.76       22.62      4.33 o 
   7   8  10       20.67       17.70      1.96 o 
   8   8  10        0.07       -1.29      1.74 o 
   9   8  10       20.05       18.07      4.40 o 
  -3   9  10        1.25        2.06      5.00 o 
  -2   9  10       48.28       53.54      6.59 o 
  -1   9  10       25.05       29.03      5.67 o 
   0   9  10       19.25       19.92      5.03 o 
   1   9  10       10.71       11.05      4.88 o 
   2   9  10       46.19       57.15      5.96 o 
   3   9  10      149.93      135.45      8.52 o 
   4   9  10      108.09       94.79      7.99 o 
   5   9  10      128.23      144.22      9.29 o 
   6   9  10        1.04       -2.91      5.38 o 
   7   9  10       28.06       22.01      6.47 o 
   8   9  10       18.19       20.61      5.67 o 
  -1  10  10       11.11        9.27      4.52 o 
   0  10  10        3.25        2.17      3.82 o 
   1  10  10       40.09       34.09      5.03 o 
   2  10  10        3.09       -0.15      3.70 o 
   3  10  10        0.74        1.62      3.43 o 
   4  10  10        4.06        7.26      5.66 o 
   5  10  10        8.99        9.97      6.07 o 
   6  10  10        0.02        0.71      4.77 o 
  -2 -10  11        5.21        1.29      5.50 o 
  -1 -10  11       22.82       29.24      7.59 o 
  -5  -9  11        4.42       -2.97      5.56 o 
  -4  -9  11        1.65        0.32      4.88 o 
  -3  -9  11       11.91        8.52      6.11 o 
  -2  -9  11        0.19        2.37      5.32 o 
  -1  -9  11        0.67        6.86      5.97 o 
   0  -9  11        0.09       -0.38      4.86 o 
   1  -9  11      205.15      224.89     12.06 o 
   2  -9  11        4.33        2.79      6.03 o 
  -7  -8  11        2.70       -0.40      5.02 o 
  -6  -8  11       25.25       30.23      6.98 o 
  -5  -8  11        7.65       14.00      6.13 o 
  -4  -8  11       19.63       11.61      5.95 o 
  -3  -8  11       39.13       41.11      6.74 o 
  -2  -8  11       35.84       33.77      6.56 o 
  -1  -8  11        3.34        2.53      5.14 o 
   0  -8  11        1.85        5.93      9.23 o 
   1  -8  11       27.05       24.14      6.72 o 
   2  -8  11       11.52       14.04      1.70 o 
   3  -8  11        0.00       -0.59      1.88 o 
   4  -8  11        0.12        1.91      2.53 o 
  -8  -7  11       26.31       35.71      5.62 o 
  -7  -7  11        5.57        0.36      7.71 o 
  -6  -7  11        1.86       -0.75      4.59 o 
  -5  -7  11        2.43        0.20      4.11 o 
  -4  -7  11        1.41        1.01      4.25 o 
  -3  -7  11        0.67       -0.02      3.54 o 
  -2  -7  11      103.29      108.45     11.78 o 
  -1  -7  11       16.59       19.00      5.75 o 
   0  -7  11      128.89      109.22     11.00 o 
   1  -7  11       13.34       11.09      1.38 o 
   2  -7  11        8.22        5.79      1.80 o 
   3  -7  11      100.34      113.35      4.28 o 
   4  -7  11       57.79       61.02      3.16 o 
   5  -7  11       29.62       34.54      4.69 o 
  -8  -6  11        1.80        5.08      4.20 o 
  -7  -6  11        0.00        2.11      4.73 o 
  -6  -6  11       98.37       89.92      7.55 o 
  -5  -6  11        9.41       11.41      8.44 o 
  -4  -6  11      126.61      117.27      7.61 o 
  -3  -6  11       46.45       46.55      5.87 o 
  -2  -6  11       24.74       27.07      8.80 o 
  -1  -6  11      272.29      287.37      9.77 o 
   0  -6  11        0.44        1.11      0.89 o 
   1  -6  11       93.88       98.81      2.24 o 
   2  -6  11       48.07       40.35      1.98 o 
   3  -6  11       38.66       42.39      2.73 o 
   4  -6  11       73.88       69.94      3.61 o 
   5  -6  11       24.40       14.85      3.24 o 
   6  -6  11        5.86        5.82      3.47 o 
  -9  -5  11        5.28       13.19      6.45 o 
  -8  -5  11       64.88       80.45     12.95 o 
  -7  -5  11       29.30       38.18      6.94 o 
  -6  -5  11       12.37       19.70      3.85 o 
  -5  -5  11       94.75       88.84      6.82 o 
  -4  -5  11       36.98       30.55      8.46 o 
  -3  -5  11        5.02        7.95      4.27 o 
  -2  -5  11       42.93       25.27      4.75 o 
  -1  -5  11       20.83       15.95      0.96 o 
   0  -5  11        9.17       11.49      1.01 o 
   1  -5  11       27.19       31.51      2.04 o 
   2  -5  11        1.85        3.52      2.17 o 
   3  -5  11      198.79      178.35      6.77 o 
   4  -5  11        0.11        2.79      2.30 o 
   5  -5  11        7.24        4.12      2.28 o 
   6  -5  11      109.38      111.69      4.50 o 
   7  -5  11       17.05       12.12      8.53 o 
  -9  -4  11       31.51       21.71      6.60 o 
  -8  -4  11       93.17      127.53      8.01 o 
  -7  -4  11        0.21        0.32      0.70 o 
  -6  -4  11       11.10       10.46      1.43 o 
  -5  -4  11      108.49       91.16      4.06 o 
  -4  -4  11      560.50      527.32     12.43 o 
  -3  -4  11      734.48      696.65     18.06 o 
  -2  -4  11      175.67      151.12      2.90 o 
  -1  -4  11       95.22       93.69      4.75 o 
   0  -4  11      176.98      189.47      6.82 o 
   1  -4  11        3.32        0.15      1.71 o 
   2  -4  11        7.52        7.70      1.83 o 
   3  -4  11      102.99       90.73      3.88 o 
   4  -4  11        0.14        2.29      1.83 o 
   5  -4  11        2.61        4.38      3.62 o 
   6  -4  11        3.91        4.77      2.61 o 
   7  -4  11        5.85       -1.19      2.73 o 
   8  -4  11       12.93        7.33      6.25 o 
  -9  -3  11       70.55       68.42     35.38 o 
  -8  -3  11       22.18       23.46      2.62 o 
  -7  -3  11      212.78      222.06      4.51 o 
  -6  -3  11      197.07      185.57      4.90 o 
  -5  -3  11        1.86        1.85      1.20 o 
  -4  -3  11        8.87       20.39      1.52 o 
  -3  -3  11      295.22      313.51      5.43 o 
  -2  -3  11      109.14      111.86      1.89 o 
  -1  -3  11      241.38      241.12      7.40 o 
   0  -3  11      457.81      434.53      4.59 o 
   1  -3  11      748.42      735.67      8.36 o 
   2  -3  11      208.43      187.91      3.54 o 
   3  -3  11       65.33       56.96      3.03 o 
   4  -3  11      145.32      131.39      3.71 o 
   5  -3  11      316.46      318.62      6.04 o 
   6  -3  11        0.28        0.85      3.22 o 
   7  -3  11       96.86       96.82      8.52 o 
   8  -3  11       72.62       61.56      4.76 o 
   9  -3  11        3.64        3.56      3.64 o 
  -9  -2  11       20.27        0.62      2.39 o 
  -8  -2  11        0.54        0.71      2.09 o 
  -7  -2  11       14.61        4.76      6.24 o 
  -6  -2  11       15.10       21.57      5.40 o 
  -5  -2  11       53.44       57.90      2.01 o 
  -4  -2  11     1154.76     1066.03     10.86 o 
  -3  -2  11        5.59       12.41      1.88 o 
  -2  -2  11       53.72       60.45      1.78 o 
  -1  -2  11      786.19      794.13      9.26 o 
   0  -2  11       75.15       83.14      2.17 o 
   1  -2  11      104.75      107.21      2.60 o 
   2  -2  11      174.00      176.81      3.64 o 
   3  -2  11      351.28      386.09      6.95 o 
   4  -2  11       14.61       16.56      2.85 o 
   5  -2  11        0.04       -1.12      2.13 o 
   6  -2  11       33.11       39.43      4.27 o 
   7  -2  11       92.11       86.23      4.64 o 
   8  -2  11        9.08        3.37      4.01 o 
   9  -2  11        1.28        4.12      3.81 o 
  -9  -1  11       18.01       -0.15      2.43 o 
  -8  -1  11       93.04      102.32      4.27 o 
  -7  -1  11        8.85        5.37      2.31 o 
  -6  -1  11        2.62        3.00      2.65 o 
  -5  -1  11      334.07      332.50      4.02 o 
  -4  -1  11       41.50       43.34      1.77 o 
  -3  -1  11       64.45       55.50      3.33 o 
  -2  -1  11      287.05      257.18      5.01 o 
  -1  -1  11       13.94       14.94      1.71 o 
   0  -1  11       25.62       40.19      2.12 o 
   1  -1  11        0.03        1.12      1.36 o 
   2  -1  11        3.62        5.72      1.76 o 
   3  -1  11      859.93      886.13     10.37 o 
   4  -1  11       47.84       48.87      3.84 o 
   5  -1  11       72.77       63.70      5.23 o 
   6  -1  11      178.45      176.27      7.64 o 
   7  -1  11        0.41        1.58      4.74 o 
   8  -1  11      133.74      143.98     10.99 o 
   9  -1  11       39.46       40.44      6.05 o 
  -9   0  11       13.68        5.97      5.97 o 
  -8   0  11      247.60      260.07      6.21 o 
  -7   0  11       12.28       11.49      3.23 o 
  -6   0  11      595.19      596.05      9.70 o 
  -5   0  11      336.44      323.63      5.65 o 
  -4   0  11      110.57      112.90      2.51 o 
  -3   0  11       36.92       39.91      2.09 o 
  -2   0  11        3.49        5.00      2.72 o 
  -1   0  11     1063.94     1023.40     18.83 o 
   0   0  11       45.53       57.95      3.32 o 
   1   0  11      128.27      133.87      4.21 o 
   2   0  11      381.64      354.32      8.96 o 
   3   0  11        7.53        4.59      2.01 o 
   4   0  11      196.89      201.95      5.47 o 
   5   0  11       84.78       77.36      4.49 o 
   6   0  11       25.34       29.19      3.48 o 
   7   0  11       15.20       20.29      6.03 o 
   8   0  11        0.77        1.23      3.60 o 
   9   0  11        5.15        7.43      3.93 o 
  10   0  11       54.39       46.78      5.61 o 
  -9   1  11        0.34        3.43      3.89 o 
  -8   1  11       40.28       41.78      3.74 o 
  -7   1  11      118.80      121.44      5.36 o 
  -6   1  11        1.02        0.67      1.94 o 
  -5   1  11      140.50      134.06      7.92 o 
  -4   1  11       27.92       29.02      2.02 o 
  -3   1  11       13.67       22.76      1.69 o 
  -2   1  11        5.84        7.42      1.41 o 
  -1   1  11       45.94       42.95      2.51 o 
   0   1  11       32.49       26.10      1.77 o 
   1   1  11      147.63      141.35      4.28 o 
   2   1  11      191.62      151.73      3.72 o 
   3   1  11        5.28        5.96      2.63 o 
   4   1  11      264.68      248.53      6.12 o 
   5   1  11      108.75       91.19      8.95 o 
   6   1  11      620.52      600.36      9.53 o 
   7   1  11      226.55      197.03      9.00 o 
   8   1  11        0.20       -2.28      3.88 o 
   9   1  11       65.97       62.99      6.74 o 
  10   1  11        2.96        4.75      5.12 o 
  -8   2  11       50.21       57.20      8.14 o 
  -7   2  11        0.35        2.41      2.43 o 
  -6   2  11      111.88      102.56      6.74 o 
  -5   2  11        2.11        7.40      2.57 o 
  -4   2  11      168.14      152.25     11.99 o 
  -3   2  11      989.30      980.17     15.59 o 
  -2   2  11      503.78      514.22     10.38 o 
  -1   2  11      196.21      184.87      3.82 o 
   0   2  11      717.62      743.34      7.85 o 
   1   2  11      163.81      145.46      3.12 o 
   2   2  11       97.35      106.17      5.79 o 
   3   2  11      309.12      351.09      6.10 o 
   4   2  11      372.70      362.13      7.65 o 
   5   2  11       33.82       35.89      4.13 o 
   6   2  11        3.07        1.93      2.75 o 
   7   2  11       34.39       39.38      4.79 o 
   8   2  11        3.95        7.85      4.35 o 
   9   2  11        0.91       -0.53      5.52 o 
  10   2  11        2.34        6.40      5.42 o 
  -8   3  11       94.71      103.97      4.83 o 
  -7   3  11       13.13       16.61      3.00 o 
  -6   3  11        5.22        3.72      3.83 o 
  -5   3  11       47.17       62.31      2.94 o 
  -4   3  11       68.06       60.51      3.51 o 
  -3   3  11        8.67        4.51      1.35 o 
  -2   3  11      190.84      183.25      4.82 o 
  -1   3  11       21.81       23.41      3.59 o 
   0   3  11      159.30      139.80      4.18 o 
   1   3  11        1.20        1.71      1.17 o 
   2   3  11      484.91      426.70      7.17 o 
   3   3  11     1750.76     1633.47     38.26 o 
   4   3  11      124.95       91.34      6.56 o 
   5   3  11      371.01      394.99     15.17 o 
   6   3  11        0.14        2.35      2.78 o 
   7   3  11       76.34       89.21     14.68 o 
   8   3  11       89.95       90.79      6.62 o 
   9   3  11      108.49      105.23      6.11 o 
  10   3  11       92.96      120.48     10.10 o 
  -7   4  11       24.79       22.08      3.18 o 
  -6   4  11       24.90       34.63      4.55 o 
  -5   4  11       17.05       20.20      3.17 o 
  -4   4  11       37.21       34.46      2.13 o 
  -3   4  11       53.53       41.22      2.47 o 
  -2   4  11      237.62      220.10      5.56 o 
  -1   4  11     1333.61     1253.20     44.89 o 
   0   4  11       73.52       73.85      5.38 o 
   1   4  11      461.13      466.33     10.89 o 
   2   4  11      872.43      832.72     46.16 o 
   3   4  11       90.25       98.20      5.17 o 
   4   4  11        0.23        1.22      2.83 o 
   5   4  11       42.96       55.71      4.76 o 
   6   4  11       67.91       82.29      5.62 o 
   7   4  11        0.54        3.59      3.38 o 
   8   4  11       13.24       14.95      6.20 o 
   9   4  11        3.08       -3.52      4.00 o 
  10   4  11        6.77        5.92      4.39 o 
  -7   5  11       13.81       23.75      7.36 o 
  -6   5  11       10.60        8.11      3.67 o 
  -5   5  11        7.50        7.63      2.70 o 
  -4   5  11        3.51        5.03      1.36 o 
  -3   5  11       17.55       13.33      3.46 o 
  -2   5  11       10.11        9.07      3.84 o 
  -1   5  11        8.70       12.93      3.31 o 
   0   5  11        1.96        3.36      2.85 o 
   1   5  11      592.17      569.02     12.75 o 
   2   5  11      196.13      179.14      7.43 o 
   3   5  11        8.77       14.63      4.59 o 
   4   5  11        0.10        0.04      1.27 o 
   5   5  11        5.67        7.50      1.51 o 
   6   5  11      149.35      146.63      3.35 o 
   7   5  11       27.79       30.94      2.57 o 
   8   5  11      398.40      407.51     18.18 o 
   9   5  11       27.65       17.69      3.32 o 
  10   5  11        6.57        6.56      3.32 o 
  -6   6  11        8.01        0.63      5.44 o 
  -5   6  11       48.51       40.12     11.96 o 
  -4   6  11       28.89       26.35     11.75 o 
  -3   6  11      163.55      154.71      5.97 o 
  -2   6  11       72.93       59.98      4.67 o 
  -1   6  11       54.96       65.01      4.46 o 
   0   6  11       87.03       96.18      4.75 o 
   1   6  11       81.39       77.94      6.33 o 
   2   6  11      200.52      186.10      8.13 o 
   3   6  11       41.91       37.19      8.72 o 
   4   6  11        2.53        2.53      2.99 o 
   5   6  11       85.99       73.46      2.39 o 
   6   6  11        8.11       10.76      2.31 o 
   7   6  11        8.95        6.58      2.04 o 
   8   6  11        0.38        2.00      2.69 o 
   9   6  11        6.63        9.55      4.79 o 
  -5   7  11        0.36        3.60      5.99 o 
  -4   7  11       16.81       15.79      4.48 o 
  -3   7  11        3.86        1.87      4.00 o 
  -2   7  11        9.51       11.28      3.91 o 
  -1   7  11        8.75       10.10      3.72 o 
   0   7  11        4.51        5.60      3.52 o 
   1   7  11      166.18      172.53      6.07 o 
   2   7  11        0.06        2.87      4.49 o 
   3   7  11       21.22       25.03      5.77 o 
   4   7  11      248.95      243.15     10.14 o 
   5   7  11       15.97       11.70      2.27 o 
   6   7  11      113.33      125.77      4.72 o 
   7   7  11       97.57      104.09      5.14 o 
   8   7  11        0.28       -1.16      1.90 o 
   9   7  11       52.75       56.73      3.55 o 
  -4   8  11       32.51       28.77      5.34 o 
  -3   8  11       15.29        9.69      5.40 o 
  -2   8  11        7.04        6.14      4.12 o 
  -1   8  11        6.42        6.85      3.90 o 
   0   8  11        7.84        8.56      3.90 o 
   1   8  11      101.67      108.20      6.81 o 
   2   8  11        0.06        2.39      4.82 o 
   3   8  11       36.26       42.39      6.56 o 
   4   8  11       22.08       18.80      6.05 o 
   5   8  11       14.14       19.20      6.35 o 
   6   8  11        5.69        9.83      9.71 o 
   7   8  11        0.03       -3.97      3.97 o 
   8   8  11        1.85        6.50      4.15 o 
  -2   9  11        6.34        7.13      5.51 o 
  -1   9  11       24.55       29.09      5.04 o 
   0   9  11        0.29        3.08      3.91 o 
   1   9  11        7.63        3.41      3.82 o 
   2   9  11       39.57       31.53      4.87 o 
   3   9  11       92.63      107.78      8.32 o 
   4   9  11       52.51       57.62      7.65 o 
   5   9  11      223.10      227.36     11.57 o 
   6   9  11       72.20       85.62      8.50 o 
   7   9  11       30.20       25.76      7.00 o 
   1  10  11        0.19        0.60      3.62 o 
   2  10  11        2.88        4.48      4.04 o 
   3  10  11        1.34        3.91      3.99 o 
   4  10  11       34.83       48.84      7.69 o 
   5  10  11       15.23       13.86      6.37 o 
  -4  -9  12       27.69       30.81      7.77 o 
  -3  -9  12        5.25        5.30      6.15 o 
  -2  -9  12      102.29      102.89      9.41 o 
  -1  -9  12        3.69        2.08      5.64 o 
   0  -9  12       16.09       21.10      7.49 o 
   1  -9  12        9.45       12.12      6.98 o 
  -6  -8  12        1.49        1.58      5.44 o 
  -5  -8  12        5.49        6.84      5.97 o 
  -4  -8  12        2.85        0.36      4.57 o 
  -3  -8  12       31.34       34.07      6.80 o 
  -2  -8  12        2.19        2.31      5.22 o 
  -1  -8  12      151.11      177.13     10.08 o 
   0  -8  12       52.17       57.10      7.89 o 
   1  -8  12      151.37      178.08     10.60 o 
   2  -8  12       21.09       27.23      7.93 o 
   3  -8  12       28.71       25.72      3.22 o 
  -7  -7  12       56.74       46.92     12.54 o 
  -6  -7  12        9.73        7.91      5.83 o 
  -5  -7  12        4.20       15.60      6.19 o 
  -4  -7  12       34.78       43.94      6.70 o 
  -3  -7  12       31.12       50.36      6.80 o 
  -2  -7  12        5.31        3.97      5.06 o 
  -1  -7  12        0.95        0.26      4.13 o 
   0  -7  12      182.23      196.84     14.53 o 
   1  -7  12       18.25       14.03      2.82 o 
   2  -7  12       22.10       23.98      1.93 o 
   3  -7  12        1.25        0.46      1.52 o 
   4  -7  12        8.68        5.08      2.19 o 
   5  -7  12        0.18        2.49      2.90 o 
  -8  -6  12        8.93        9.05      4.66 o 
  -7  -6  12        4.66       18.43      6.27 o 
  -6  -6  12        0.07       -1.29      4.65 o 
  -5  -6  12       13.43       12.50      8.84 o 
  -4  -6  12       10.47        9.47      5.14 o 
  -3  -6  12      177.91      194.01      8.74 o 
  -2  -6  12       47.97       55.54      6.37 o 
  -1  -6  12      133.50      161.26     12.63 o 
   0  -6  12       55.12       48.33      2.23 o 
   1  -6  12        0.77        0.40      0.99 o 
   2  -6  12      415.49      379.48     18.63 o 
   3  -6  12       42.90       51.27      2.48 o 
   4  -6  12      139.40      132.11      4.17 o 
   5  -6  12        3.73        4.46      2.42 o 
   6  -6  12        3.64        0.46      2.84 o 
  -8  -5  12       24.11       24.72      6.01 o 
  -7  -5  12       59.59       73.34      5.40 o 
  -6  -5  12       63.05       62.07      6.88 o 
  -5  -5  12        0.90        3.10      4.45 o 
  -4  -5  12       67.46       75.79     10.28 o 
  -3  -5  12       33.03       13.27      4.71 o 
  -2  -5  12      177.25      192.55      7.95 o 
  -1  -5  12       35.04       34.79      0.84 o 
   0  -5  12       85.60       77.34      4.28 o 
   1  -5  12       39.99       46.63      3.51 o 
   2  -5  12       89.73       92.10      2.55 o 
   3  -5  12        1.26        0.42      1.77 o 
   4  -5  12       10.63        9.81      2.49 o 
   5  -5  12        1.19        0.51      2.02 o 
   6  -5  12       34.42       25.24     16.91 o 
   7  -5  12        0.06        2.48      4.76 o 
  -8  -4  12        3.23        3.78      5.16 o 
  -7  -4  12       46.26       53.14      5.62 o 
  -6  -4  12       38.06       54.86      4.44 o 
  -5  -4  12       63.98       59.96      4.14 o 
  -4  -4  12        8.99        5.91      4.27 o 
  -3  -4  12       38.72       37.41      5.20 o 
  -2  -4  12        0.28        1.11      0.87 o 
  -1  -4  12       64.97       65.39      2.34 o 
   0  -4  12      614.55      583.64      6.24 o 
   1  -4  12        5.72       11.33      2.12 o 
   2  -4  12        0.09       -0.65      1.54 o 
   3  -4  12       52.90       57.18      3.20 o 
   4  -4  12        1.25        3.99      1.92 o 
   5  -4  12      104.41       91.22      4.49 o 
   6  -4  12      231.09      198.86      5.57 o 
   7  -4  12       16.93        8.22      7.94 o 
  -9  -3  12        5.33       -0.85      4.79 o 
  -8  -3  12        2.36       -0.19      1.11 o 
  -7  -3  12       62.44       66.01      2.36 o 
  -6  -3  12       12.87       14.69      1.53 o 
  -5  -3  12       27.00       32.93      2.36 o 
  -4  -3  12      243.40      253.85      3.08 o 
  -3  -3  12      696.90      679.57     20.05 o 
  -2  -3  12      568.43      524.68      4.95 o 
  -1  -3  12        0.01        0.36      1.10 o 
   0  -3  12      228.60      257.93      3.54 o 
   1  -3  12      193.65      165.75      3.59 o 
   2  -3  12        0.18        0.90      2.26 o 
   3  -3  12      116.54      107.14      3.14 o 
   4  -3  12       32.03       39.18      2.72 o 
   5  -3  12        0.82        2.88      2.33 o 
   6  -3  12        0.08       -1.28      2.30 o 
   7  -3  12        1.24       -1.26      2.69 o 
   8  -3  12       81.39       83.79      6.04 o 
  -9  -2  12        7.56       -0.16      2.40 o 
  -8  -2  12       26.73       27.88     16.21 o 
  -7  -2  12        0.13       -0.19      1.30 o 
  -6  -2  12        0.16        0.24      1.41 o 
  -5  -2  12      148.32      149.90      2.49 o 
  -4  -2  12        4.37        4.71      1.39 o 
  -3  -2  12        7.15        7.08      1.16 o 
  -2  -2  12        2.36        3.79      1.28 o 
  -1  -2  12      198.58      190.50      3.54 o 
   0  -2  12      212.89      191.34     13.22 o 
   1  -2  12        4.98        6.00      1.42 o 
   2  -2  12       89.61       97.77      3.21 o 
   3  -2  12     1049.42      962.28     11.43 o 
   4  -2  12       42.11       50.58      5.93 o 
   5  -2  12        9.29       11.08      2.63 o 
   6  -2  12        0.51        2.07      4.25 o 
   7  -2  12       34.52       39.10      3.94 o 
   8  -2  12       28.38       37.30      5.42 o 
   9  -2  12       61.67       56.93      6.98 o 
  -9  -1  12       10.21       10.70      6.75 o 
  -8  -1  12       10.93       -0.36      2.57 o 
  -7  -1  12       39.49       45.17      3.14 o 
  -6  -1  12       28.52       33.66      2.22 o 
  -5  -1  12      101.88      109.37      2.53 o 
  -4  -1  12      282.80      306.41      5.69 o 
  -3  -1  12      423.54      421.43      6.33 o 
  -2  -1  12       67.77       61.98      2.17 o 
  -1  -1  12      332.18      336.92      8.46 o 
   0  -1  12       84.69       74.04      2.68 o 
   1  -1  12       41.88       44.27      5.05 o 
   2  -1  12      111.90      111.08      3.29 o 
   3  -1  12      161.61      142.59      5.74 o 
   4  -1  12       26.30       25.54      3.46 o 
   5  -1  12      181.73      185.48      5.79 o 
   6  -1  12       51.20       52.26      5.28 o 
   7  -1  12        7.03        5.37      5.10 o 
   8  -1  12       30.41       25.45      4.30 o 
   9  -1  12       14.46        6.02      5.32 o 
  -8   0  12        9.59        3.96      2.82 o 
  -7   0  12       35.67       41.23      4.28 o 
  -6   0  12        0.06       -2.63      2.63 o 
  -5   0  12        0.03        2.28      1.55 o 
  -4   0  12       22.67       28.01      1.66 o 
  -3   0  12        9.39        7.12      1.69 o 
  -2   0  12      132.61      121.95      2.50 o 
  -1   0  12       73.33       70.51      3.45 o 
   0   0  12        0.02        2.06      1.87 o 
   1   0  12       19.99       22.45      1.74 o 
   2   0  12      449.11      460.65      6.56 o 
   3   0  12       36.72       32.57      3.35 o 
   4   0  12      103.89       94.32      3.94 o 
   5   0  12      222.91      199.83      6.90 o 
   6   0  12       38.83       41.44      4.41 o 
   7   0  12      114.69      114.71      6.05 o 
   8   0  12        2.84        2.78      3.40 o 
   9   0  12        0.50        2.64      4.44 o 
  -8   1  12        7.51        1.99      4.41 o 
  -7   1  12       13.29        7.91      2.81 o 
  -6   1  12        3.79        7.50      2.76 o 
  -5   1  12      215.65      234.90      7.15 o 
  -4   1  12      486.18      483.36      6.07 o 
  -3   1  12       11.79       12.06      1.66 o 
  -2   1  12        0.52        3.03      1.36 o 
  -1   1  12        2.54        3.02      2.36 o 
   0   1  12      102.45       94.99      2.69 o 
   1   1  12      123.05      131.30      3.00 o 
   2   1  12       40.69       40.43      2.92 o 
   3   1  12       23.28       17.85      2.71 o 
   4   1  12       41.62       41.35      3.33 o 
   5   1  12      163.71      163.53      5.12 o 
   6   1  12      123.53      134.96      6.12 o 
   7   1  12        2.60        4.61      3.20 o 
   8   1  12        0.02        1.83      3.92 o 
   9   1  12       41.70       56.86      6.62 o 
  -8   2  12       18.13       19.08      3.45 o 
  -7   2  12        0.30        1.74      2.47 o 
  -6   2  12       29.81       28.85      2.98 o 
  -5   2  12       16.67       25.77      2.59 o 
  -4   2  12      289.06      289.18      4.80 o 
  -3   2  12       12.89        6.46      2.49 o 
  -2   2  12      166.31      167.80      6.13 o 
  -1   2  12       25.39       28.84      1.62 o 
   0   2  12      293.74      303.81      4.29 o 
   1   2  12       45.16       37.49      2.00 o 
   2   2  12       12.06       10.13      1.49 o 
   3   2  12        0.68        1.19      2.64 o 
   4   2  12      247.07      242.65      5.76 o 
   5   2  12        7.73        4.28      2.77 o 
   6   2  12       14.93       15.37      3.45 o 
   7   2  12        2.65        2.71      3.21 o 
   8   2  12       11.12        8.24      4.52 o 
   9   2  12       77.63       78.22      5.83 o 
  10   2  12        6.55        6.35      4.56 o 
  -7   3  12        2.91        7.24      3.67 o 
  -6   3  12       30.28       29.81      3.26 o 
  -5   3  12       32.08       35.32      2.70 o 
  -4   3  12       25.76       23.28      2.75 o 
  -3   3  12      120.97      127.41      5.08 o 
  -2   3  12      538.10      611.26     14.67 o 
  -1   3  12      150.54      135.01      4.55 o 
   0   3  12      310.99      257.24      3.55 o 
   1   3  12        0.06        0.86      1.29 o 
   2   3  12      170.07      140.12      9.64 o 
   3   3  12       45.10       39.43      4.35 o 
   4   3  12      151.13      151.63      4.91 o 
   5   3  12       13.00        9.81      3.18 o 
   6   3  12        2.62        3.80      3.02 o 
   7   3  12       52.60       43.92      7.28 o 
   8   3  12       22.44       30.10      4.65 o 
   9   3  12       56.53       60.09      5.78 o 
  10   3  12       25.95       29.22      8.72 o 
  -7   4  12       68.53       63.15      4.18 o 
  -6   4  12       23.17       37.73      3.00 o 
  -5   4  12      255.84      261.17      5.34 o 
  -4   4  12        0.77        1.89      1.81 o 
  -3   4  12        0.02        2.54      3.37 o 
  -2   4  12      151.90      159.52      7.83 o 
  -1   4  12       14.41       17.77      3.42 o 
   0   4  12      248.05      246.76      8.28 o 
   1   4  12        4.39        5.73      3.90 o 
   2   4  12      139.61      119.14     13.34 o 
   3   4  12       62.49       60.53      3.74 o 
   4   4  12        4.32       -1.18      2.55 o 
   5   4  12       13.19       13.20      5.25 o 
   6   4  12       34.44       36.68      4.99 o 
   7   4  12       65.72       64.85      6.04 o 
   8   4  12        0.91        4.45      3.82 o 
   9   4  12        0.45        1.15      5.44 o 
  -6   5  12       15.40       10.62     10.06 o 
  -5   5  12       19.09       26.08      6.43 o 
  -4   5  12       51.16       42.81      4.35 o 
  -3   5  12       28.51       42.25      4.18 o 
  -2   5  12       32.42       39.03      6.37 o 
  -1   5  12       14.97       11.76      4.07 o 
   0   5  12      101.77      103.37      5.66 o 
   1   5  12       32.29       37.94      5.42 o 
   2   5  12      282.07      265.83      9.01 o 
   3   5  12        2.35        4.67      4.27 o 
   4   5  12       78.12       85.98      5.04 o 
   5   5  12       19.50       15.66      1.94 o 
   6   5  12        0.37       -0.64      1.52 o 
   7   5  12       72.77       76.87      5.40 o 
   8   5  12       12.58       13.47      2.69 o 
   9   5  12        1.35       -0.39      2.94 o 
  -5   6  12        9.54        5.32      4.73 o 
  -4   6  12       15.08       19.01      4.28 o 
  -3   6  12        9.01       13.38      3.93 o 
  -2   6  12       47.62       51.89      5.54 o 
  -1   6  12        0.13        2.88      3.13 o 
   0   6  12       37.41       43.96      4.29 o 
   1   6  12        9.52       11.35      8.13 o 
   2   6  12       82.34      103.21     11.03 o 
   3   6  12        4.37        1.40      4.29 o 
   4   6  12       60.47       73.32      6.98 o 
   5   6  12        0.95        1.24      0.88 o 
   6   6  12        0.09       -1.86      1.99 o 
   7   6  12        8.64        8.39      2.42 o 
   8   6  12        1.81        1.27      2.68 o 
   9   6  12       23.83       18.81      3.85 o 
  -4   7  12       25.99       24.32      9.82 o 
  -3   7  12        0.20        1.72      4.09 o 
  -2   7  12        7.39        9.99      4.87 o 
  -1   7  12       14.66        9.78      3.92 o 
   0   7  12       84.92      101.85      8.73 o 
   1   7  12       25.57       23.43      4.24 o 
   2   7  12       17.08       41.03      6.25 o 
   3   7  12      225.40      205.51     14.41 o 
   4   7  12       83.10       81.88     12.14 o 
   5   7  12      149.67      154.61      9.21 o 
   6   7  12      132.71      130.21     10.22 o 
   7   7  12        1.42        0.06      4.41 o 
   8   7  12       23.27       21.38      4.79 o 
  -3   8  12       10.94        2.83      4.16 o 
  -2   8  12        0.91        4.54      4.07 o 
  -1   8  12        4.79        8.99      7.44 o 
   0   8  12        0.02        0.96      3.41 o 
   1   8  12       41.64       58.15      6.32 o 
   2   8  12       14.83       14.06      6.05 o 
   3   8  12       14.11       14.20      6.01 o 
   4   8  12       16.12       23.35      6.49 o 
   5   8  12        0.05        5.28      9.43 o 
   6   8  12        6.68        9.65     10.30 o 
   7   8  12        8.35       13.30      4.59 o 
  -1   9  12       22.88       22.31      6.25 o 
   0   9  12        4.35        5.14      4.33 o 
   1   9  12       13.68       16.85      4.78 o 
   2   9  12      103.13      119.35      9.60 o 
   3   9  12       26.04       31.89      7.08 o 
   4   9  12       45.92       56.06      8.21 o 
   5   9  12       17.40        8.17      6.27 o 
   6   9  12        0.67       -2.81      5.64 o 
  -5  -8  13       15.11       10.54      6.64 o 
  -4  -8  13       28.28       31.42      7.45 o 
  -3  -8  13       35.70       32.11      7.41 o 
  -2  -8  13        0.02       -1.09      5.26 o 
  -1  -8  13        2.69        1.48      5.42 o 
   0  -8  13       48.37       50.80      7.93 o 
   1  -8  13       12.61       21.06      7.26 o 
   2  -8  13        7.57        4.92      6.43 o 
  -6  -7  13       15.44       21.73     11.07 o 
  -5  -7  13        4.85        3.97      5.46 o 
  -4  -7  13       29.35       31.48      6.76 o 
  -3  -7  13       16.33       12.10      5.95 o 
  -2  -7  13        4.47        7.75      5.50 o 
  -1  -7  13        0.57        2.43      5.12 o 
   0  -7  13        1.72       -2.99      5.16 o 
   1  -7  13       11.21        5.08      5.79 o 
   2  -7  13       91.96      130.79      9.71 o 
   3  -7  13      158.52      144.78      3.69 o 
   4  -7  13        8.06        5.01      2.13 o 
  -7  -6  13       47.00       57.78      7.77 o 
  -6  -6  13        1.85        9.08      5.64 o 
  -5  -6  13       20.24       21.81      9.85 o 
  -4  -6  13       12.46       18.07      9.47 o 
  -3  -6  13       19.34       25.43      6.03 o 
  -2  -6  13       88.92       81.70      7.28 o 
  -1  -6  13        2.86        6.94      5.04 o 
   0  -6  13       79.72       60.97     16.90 o 
   1  -6  13       24.22       21.86      4.78 o 
   2  -6  13        6.90        2.34      1.56 o 
   3  -6  13       97.09      102.38      6.20 o 
   4  -6  13        2.79        1.06      2.75 o 
   5  -6  13        0.29        9.99      6.85 o 
  -7  -5  13        0.44        1.15      4.71 o 
  -6  -5  13      101.38      109.32      7.95 o 
  -5  -5  13       28.54       28.06      5.95 o 
  -4  -5  13        0.03        1.40      4.23 o 
  -3  -5  13       26.35       38.83      9.25 o 
  -2  -5  13        0.03       -2.43      4.15 o 
  -1  -5  13        1.57        0.58      0.46 o 
   0  -5  13      280.18      249.95      4.57 o 
   1  -5  13       48.93       42.61      6.39 o 
   2  -5  13      105.73       99.84      2.71 o 
   3  -5  13        1.81        4.58      1.72 o 
   4  -5  13        2.90        0.97      1.83 o 
   5  -5  13      284.00      269.47      6.79 o 
   6  -5  13       14.55        3.11      6.12 o 
  -8  -4  13        0.03       -0.20      4.47 o 
  -7  -4  13        4.27        3.20      3.54 o 
  -6  -4  13        8.19        6.27      4.77 o 
  -5  -4  13        6.86        6.58      7.49 o 
  -4  -4  13      382.26      359.16     10.85 o 
  -3  -4  13      183.55      143.03     14.99 o 
  -2  -4  13        3.93        3.35      0.84 o 
  -1  -4  13       91.37       84.35      2.09 o 
   0  -4  13       54.66       48.16      2.90 o 
   1  -4  13       82.89       91.15      3.62 o 
   2  -4  13       24.72       20.19      2.18 o 
   3  -4  13       22.94       31.26      2.28 o 
   4  -4  13       17.63       15.39      3.17 o 
   5  -4  13       52.16       54.16      4.28 o 
   6  -4  13        1.62       -3.07      3.07 o 
   7  -4  13        3.35        4.15      3.02 o 
  -8  -3  13       70.05       90.14      7.69 o 
  -7  -3  13       58.18       41.00     27.41 o 
  -6  -3  13        3.63       -0.35      1.22 o 
  -5  -3  13       42.43       48.61      1.72 o 
  -4  -3  13       74.11       65.16      2.16 o 
  -3  -3  13       17.94       25.44      1.72 o 
  -2  -3  13       48.76       39.80      1.98 o 
  -1  -3  13       64.42       53.50      2.18 o 
   0  -3  13        6.74        0.53      2.44 o 
   1  -3  13       74.60       69.60      3.38 o 
   2  -3  13        0.34        2.03      1.85 o 
   3  -3  13       34.88       30.08      3.72 o 
   4  -3  13      148.82      145.16      4.01 o 
   5  -3  13       14.48       11.51      3.18 o 
   6  -3  13       36.27       39.07      4.32 o 
   7  -3  13       38.37       27.07     18.86 o 
   8  -3  13       17.60       12.93      8.31 o 
  -8  -2  13        0.63        1.92      1.69 o 
  -7  -2  13      164.42      163.50      3.73 o 
  -6  -2  13      106.25      124.89      2.77 o 
  -5  -2  13      263.74      244.44      5.80 o 
  -4  -2  13      255.25      240.04      4.21 o 
  -3  -2  13       22.81       21.10      1.71 o 
  -2  -2  13      887.08      842.43      8.40 o 
  -1  -2  13      248.19      239.55      4.57 o 
   0  -2  13      422.90      413.54      5.97 o 
   1  -2  13       37.32       35.69      2.06 o 
   2  -2  13      237.20      242.23      4.48 o 
   3  -2  13        9.21        5.32      2.51 o 
   4  -2  13       11.44       12.29      3.04 o 
   5  -2  13       75.97       65.46      3.63 o 
   6  -2  13        0.35        5.06      2.83 o 
   7  -2  13        0.79        0.44      2.64 o 
   8  -2  13        5.30        3.03      5.63 o 
  -8  -1  13        0.46       -0.85      2.34 o 
  -7  -1  13        1.92        0.70      1.77 o 
  -6  -1  13       48.37       48.30      2.30 o 
  -5  -1  13       22.06       28.93      3.25 o 
  -4  -1  13       86.33       89.48      4.20 o 
  -3  -1  13        2.04        2.51      1.48 o 
  -2  -1  13      118.62      115.35      5.45 o 
  -1  -1  13        9.57       18.41      4.82 o 
   0  -1  13      120.09      118.03      4.79 o 
   1  -1  13       29.62       32.95      2.22 o 
   2  -1  13      682.13      604.67      7.98 o 
   3  -1  13      281.22      285.83      6.18 o 
   4  -1  13       15.80       17.24      2.75 o 
   5  -1  13       43.23       43.22      3.39 o 
   6  -1  13        0.02       -1.92      3.05 o 
   7  -1  13      178.58      177.93      7.00 o 
   8  -1  13       78.85       71.68      5.21 o 
  -8   0  13        7.76        3.78      2.85 o 
  -7   0  13        6.77        7.12      2.63 o 
  -6   0  13        0.89       -0.40      1.49 o 
  -5   0  13        8.30        7.43      1.79 o 
  -4   0  13        3.35        4.34      1.54 o 
  -3   0  13        2.99        2.34      1.57 o 
  -2   0  13      655.66      618.06      6.40 o 
  -1   0  13       44.32       43.83      2.88 o 
   0   0  13       14.89       21.50      2.19 o 
   1   0  13      864.87      883.84     17.13 o 
   2   0  13       20.49       15.57      3.00 o 
   3   0  13      456.43      462.26      7.39 o 
   4   0  13      366.17      377.60      9.22 o 
   5   0  13        4.42        0.90      2.41 o 
   6   0  13       16.48       17.33      3.38 o 
   7   0  13        0.09        1.03      3.47 o 
   8   0  13       24.70       29.69      5.40 o 
   9   0  13       22.98       24.57      5.18 o 
  -8   1  13       28.55       26.13      5.80 o 
  -7   1  13       10.65        9.04      2.84 o 
  -6   1  13       24.43       24.94      2.35 o 
  -5   1  13        0.03        0.92      2.17 o 
  -4   1  13        9.08        9.28      2.93 o 
  -3   1  13       87.57       73.92      2.64 o 
  -2   1  13        0.14        0.44      1.52 o 
  -1   1  13      254.94      238.46      6.75 o 
   0   1  13       84.32       88.54      4.11 o 
   1   1  13      105.82       94.40      2.91 o 
   2   1  13        5.01        2.39      1.63 o 
   3   1  13      544.62      521.13      8.15 o 
   4   1  13      874.75      856.85     11.84 o 
   5   1  13       63.22       74.50     10.04 o 
   6   1  13       14.52       10.76      4.72 o 
   7   1  13        0.11        6.77      4.28 o 
   8   1  13       61.88       55.00      4.95 o 
   9   1  13        3.27        2.85      4.83 o 
  -7   2  13        4.87        4.50      2.71 o 
  -6   2  13      283.41      299.86      8.33 o 
  -5   2  13       39.85       41.10      2.93 o 
  -4   2  13      331.82      325.37      6.39 o 
  -3   2  13      228.92      242.34      6.87 o 
  -2   2  13      338.44      323.01      4.53 o 
  -1   2  13      572.86      547.54      8.16 o 
   0   2  13      594.51      534.50      7.24 o 
   1   2  13       82.92       88.99      3.44 o 
   2   2  13      266.10      295.35     11.34 o 
   3   2  13      422.63      415.39      7.38 o 
   4   2  13       63.19       76.89     10.39 o 
   5   2  13        0.43        1.34      2.61 o 
   6   2  13        0.02        1.18      2.83 o 
   7   2  13       20.80       22.42      4.34 o 
   8   2  13        2.17        2.61      3.60 o 
   9   2  13       17.38       25.31      5.98 o 
  -7   3  13       10.70       10.73      4.75 o 
  -6   3  13       72.94       74.20      3.64 o 
  -5   3  13       13.21       12.78      4.56 o 
  -4   3  13       34.44       24.98     17.33 o 
  -3   3  13       11.12       15.79      3.91 o 
  -2   3  13       38.70       36.80      4.99 o 
  -1   3  13       17.71       15.04      2.98 o 
   0   3  13       11.91       13.94      1.16 o 
   1   3  13        8.67       10.13      1.19 o 
   2   3  13      332.03      319.64     11.55 o 
   3   3  13      163.73      158.50      5.02 o 
   4   3  13        1.26       -0.28      2.78 o 
   5   3  13        3.20        2.99      5.37 o 
   6   3  13       38.21       41.71      4.27 o 
   7   3  13      120.33      115.10     11.39 o 
   8   3  13       73.19       83.21      8.86 o 
   9   3  13      121.14      130.80      8.27 o 
  -6   4  13        2.49       -1.28      3.13 o 
  -5   4  13        0.24        2.20      3.18 o 
  -4   4  13       92.23      107.98      5.95 o 
  -3   4  13        1.33        2.59      3.48 o 
  -2   4  13      730.14      671.02     14.18 o 
  -1   4  13        6.99        5.05      4.18 o 
   0   4  13      245.77      242.26      8.28 o 
   1   4  13       48.00       40.06      8.03 o 
   2   4  13        3.30        2.62      0.81 o 
   3   4  13       16.41       17.86      1.17 o 
   4   4  13        7.64        8.06      3.15 o 
   5   4  13        1.25        4.41      5.18 o 
   6   4  13        0.61       -0.28      2.80 o 
   7   4  13        1.17        8.50      3.90 o 
   8   4  13        1.29       -1.08      3.60 o 
   9   4  13        3.30        4.15      4.29 o 
  -5   5  13        8.69       10.08      3.93 o 
  -4   5  13        0.00       -0.45      2.95 o 
  -3   5  13       27.11       26.43      4.05 o 
  -2   5  13        0.21       -0.86      3.41 o 
  -1   5  13        2.32        4.48      4.15 o 
   0   5  13       12.09       15.92      3.56 o 
   1   5  13       43.48       39.74      5.73 o 
   2   5  13      128.53      122.82      7.32 o 
   3   5  13        3.90        0.40      6.23 o 
   4   5  13       39.45       33.57      5.47 o 
   5   5  13      229.15      249.73      7.14 o 
   6   5  13        8.08       10.01      4.75 o 
   7   5  13      232.61      264.22      8.09 o 
   8   5  13       34.80       34.21      5.27 o 
   9   5  13       10.11       14.63      3.08 o 
  -4   6  13       15.74       18.97      4.46 o 
  -3   6  13        6.97        6.34      3.77 o 
  -2   6  13        5.05        2.62      3.38 o 
  -1   6  13        5.82        4.58      3.56 o 
   0   6  13       21.40       25.12      4.91 o 
   1   6  13      153.80      164.50      8.66 o 
   2   6  13       25.19       26.85      5.83 o 
   3   6  13        4.80        8.40      5.20 o 
   4   6  13      125.01      129.39      8.50 o 
   5   6  13        4.79        4.00      3.68 o 
   6   6  13       31.60       46.24      6.18 o 
   7   6  13       18.32       22.17      2.66 o 
   8   6  13        0.00       -1.29      2.65 o 
  -3   7  13        0.13        0.41      4.08 o 
  -2   7  13        1.94        1.30      3.44 o 
  -1   7  13        1.33       -0.29      3.13 o 
   0   7  13       16.63       14.41      4.24 o 
   1   7  13       12.12       18.20      4.30 o 
   2   7  13        8.18        5.10      5.34 o 
   3   7  13      214.15      211.13     10.28 o 
   4   7  13       51.40       46.96      7.28 o 
   5   7  13       95.30       92.91      8.70 o 
   6   7  13      162.66      179.00     13.75 o 
   7   7  13       41.09       40.90      6.66 o 
  -2   8  13        5.91        7.75      4.49 o 
  -1   8  13        2.34       -3.60      4.07 o 
   0   8  13       12.45       16.02      4.62 o 
   1   8  13        0.12       -0.47      4.23 o 
   2   8  13        1.77        0.37      4.43 o 
   3   8  13        7.61        4.31      8.74 o 
   4   8  13       20.66       35.47     11.31 o 
   5   8  13       27.79       40.02     12.06 o 
   6   8  13       34.87       28.22      7.45 o 
   1   9  13       13.31        8.42      5.59 o 
   2   9  13       22.62       22.53      6.14 o 
   3   9  13       25.57       23.31      7.04 o 
   4   9  13       30.56       32.15      7.69 o 
  -3  -8  14       16.06       15.94      6.90 o 
  -2  -8  14       27.95       28.49      7.32 o 
  -1  -8  14        0.04        2.83      5.85 o 
   0  -8  14        1.49        4.94      6.33 o 
  -5  -7  14       10.63       12.89     10.58 o 
  -4  -7  14       17.36       49.51      7.57 o 
  -3  -7  14        6.43       14.04      6.51 o 
  -2  -7  14       32.57       35.14      7.24 o 
  -1  -7  14      115.51      117.49      9.19 o 
   0  -7  14       11.66       17.36      6.37 o 
   1  -7  14        0.81        0.69      5.06 o 
   2  -7  14       40.88       53.47      8.50 o 
  -6  -6  14        0.77        0.85      4.88 o 
  -5  -6  14        0.00        3.30      5.20 o 
  -4  -6  14       22.36       20.78     10.20 o 
  -3  -6  14        0.00        6.53      5.34 o 
  -2  -6  14       19.13       26.16      6.21 o 
  -1  -6  14        1.84        8.84      5.58 o 
   0  -6  14       34.50       44.65      6.86 o 
   1  -6  14      230.67      256.03     11.17 o 
   2  -6  14       24.24       20.94      2.00 o 
   3  -6  14       40.63       44.66      3.34 o 
   4  -6  14       37.74       43.41      3.61 o 
  -6  -5  14        7.36        6.62      5.26 o 
  -5  -5  14       52.14       52.38      6.78 o 
  -4  -5  14       30.02       24.99      5.89 o 
  -3  -5  14      214.21      231.10      9.55 o 
  -2  -5  14      123.06      141.68      7.71 o 
  -1  -5  14       36.11       41.90      6.03 o 
   0  -5  14        0.02        0.12      0.98 o 
   1  -5  14       77.71       89.53      4.32 o 
   2  -5  14       47.79       43.64      2.45 o 
   3  -5  14        0.45       -0.51      1.51 o 
   4  -5  14        0.38        0.03      1.57 o 
   5  -5  14        0.49        0.15      2.41 o 
  -7  -4  14       34.36       51.47      7.04 o 
  -6  -4  14        8.35        8.32      5.04 o 
  -5  -4  14       21.69       26.28      9.00 o 
  -4  -4  14       20.89       18.76      5.22 o 
  -3  -4  14        0.34        3.18      4.15 o 
  -2  -4  14       23.22       18.35      1.38 o 
  -1  -4  14        4.19        5.51      0.91 o 
   0  -4  14       47.92       49.52      4.23 o 
   1  -4  14       21.52       31.07      2.88 o 
   2  -4  14        2.09        0.84      1.57 o 
   3  -4  14       16.36       14.04      2.14 o 
   4  -4  14      111.49      106.68      4.14 o 
   5  -4  14      112.70      112.93      5.15 o 
   6  -4  14        6.66        4.13      3.19 o 
  -7  -3  14       44.10       51.51      6.86 o 
  -6  -3  14       34.17       41.42      9.00 o 
  -5  -3  14       70.30       76.74      5.49 o 
  -4  -3  14       52.88       63.16      2.23 o 
  -3  -3  14      478.10      458.67      6.21 o 
  -2  -3  14        3.10        6.69      1.29 o 
  -1  -3  14       62.42       71.39      3.26 o 
   0  -3  14       31.64       37.70      3.11 o 
   1  -3  14        0.76        3.68      1.62 o 
   2  -3  14        1.49        1.95      1.62 o 
   3  -3  14       18.32       21.20      6.22 o 
   4  -3  14        5.75        4.31      2.17 o 
   5  -3  14        0.31       -2.30      2.65 o 
   6  -3  14        8.59        9.25      9.11 o 
   7  -3  14        1.53        0.16      2.56 o 
  -7  -2  14        7.40        2.54      2.30 o 
  -6  -2  14       30.22       33.83      1.95 o 
  -5  -2  14      108.70      119.96      3.51 o 
  -4  -2  14       10.36       17.85      2.48 o 
  -3  -2  14       18.19       26.63      3.35 o 
  -2  -2  14        3.36        1.72      1.20 o 
  -1  -2  14      149.46      158.57      4.45 o 
   0  -2  14        7.96        4.58      2.10 o 
   1  -2  14       44.69       40.43      2.10 o 
   2  -2  14      349.13      340.32      7.64 o 
   3  -2  14        1.10        2.96      2.49 o 
   4  -2  14       22.94       20.35      2.78 o 
   5  -2  14       80.45       71.50      4.66 o 
   6  -2  14       75.39       76.39      4.30 o 
   7  -2  14       13.88       13.96     10.38 o 
  -7  -1  14        8.17        7.04      2.47 o 
  -6  -1  14        0.08        2.25      1.62 o 
  -5  -1  14        1.27       -1.14      1.61 o 
  -4  -1  14      128.42      125.91      3.91 o 
  -3  -1  14        4.81        5.62      2.07 o 
  -2  -1  14       80.61       70.23      2.80 o 
  -1  -1  14       58.51       47.25      3.33 o 
   0  -1  14       59.05       68.16      5.09 o 
   1  -1  14       56.51       63.52      2.45 o 
   2  -1  14       74.03       70.96      3.46 o 
   3  -1  14       66.20       61.09      6.36 o 
   4  -1  14       30.67       35.76      3.78 o 
   5  -1  14       14.61       14.84      3.05 o 
   6  -1  14       34.41       41.79     29.33 o 
   7  -1  14        4.21        2.58      3.10 o 
   8  -1  14        0.06        0.75      4.09 o 
  -7   0  14        0.37        3.83      2.86 o 
  -6   0  14        3.61        3.72      1.87 o 
  -5   0  14       31.67       39.12      2.76 o 
  -4   0  14        6.60        7.52      1.69 o 
  -3   0  14      246.00      235.37      3.73 o 
  -2   0  14       11.14        5.61      2.53 o 
  -1   0  14       13.97       14.73      2.16 o 
   0   0  14       11.26       13.36      2.14 o 
   1   0  14      292.39      305.48     12.19 o 
   2   0  14        4.49        6.67      1.83 o 
   3   0  14        0.01       -0.64      2.16 o 
   4   0  14      376.98      365.13      7.08 o 
   5   0  14        6.87        3.61      2.72 o 
   6   0  14        0.33        4.07      2.95 o 
   7   0  14        0.18        2.78      3.88 o 
   8   0  14        3.86        5.34      3.75 o 
  -7   1  14        0.02       -1.84      2.01 o 
  -6   1  14        1.07        2.97      2.59 o 
  -5   1  14        3.30        4.82      2.40 o 
  -4   1  14       29.27       28.53      2.84 o 
  -3   1  14       14.50       20.17      2.49 o 
  -2   1  14        1.44        4.62      1.89 o 
  -1   1  14       45.73       63.71      2.53 o 
   0   1  14       26.70       28.08      2.27 o 
   1   1  14      299.25      292.39      5.02 o 
   2   1  14        2.65        0.95      1.85 o 
   3   1  14       63.89       60.16      4.61 o 
   4   1  14      147.24      155.46      6.22 o 
   5   1  14        6.35        4.57      3.60 o 
   6   1  14        8.62       11.02      3.40 o 
   7   1  14        3.96        0.21      2.76 o 
   8   1  14       38.56       45.19      6.84 o 
  -6   2  14       22.25       19.50      3.32 o 
  -5   2  14       63.00       83.62      4.25 o 
  -4   2  14       83.06       76.77      4.04 o 
  -3   2  14       24.50       33.03      3.22 o 
  -2   2  14       49.24       46.86      3.72 o 
  -1   2  14       38.80       46.51      2.03 o 
   0   2  14       17.15       15.70      1.78 o 
   1   2  14        5.39        6.10      1.63 o 
   2   2  14       50.73       39.23      6.61 o 
   3   2  14       41.05       48.43      3.66 o 
   4   2  14        9.47        5.56      2.93 o 
   5   2  14        8.82        5.38      3.11 o 
   6   2  14       12.27        9.91      4.46 o 
   7   2  14        0.17       -0.49      3.35 o 
   8   2  14       17.86       18.92      4.52 o 
  -6   3  14       13.50       13.34      2.95 o 
  -5   3  14        1.49       -0.18      2.43 o 
  -4   3  14       40.73       60.29      4.89 o 
  -3   3  14      228.87      259.51      6.56 o 
  -2   3  14      192.97      165.73      5.34 o 
  -1   3  14       79.45       86.43      5.02 o 
   0   3  14       54.60       43.91      1.63 o 
   1   3  14       21.35       14.94      1.37 o 
   2   3  14       52.25       54.99      4.65 o 
   3   3  14      245.43      250.47      6.32 o 
   4   3  14        0.56        3.70      2.95 o 
   5   3  14        1.06        2.39      2.99 o 
   6   3  14       96.77       99.36      6.23 o 
   7   3  14        6.72        0.57      3.22 o 
   8   3  14       42.45       55.07     12.56 o 
  -5   4  14       36.27       34.91     23.45 o 
  -4   4  14        0.01        4.32      3.27 o 
  -3   4  14       72.91       86.01      5.58 o 
  -2   4  14       40.73       49.44      8.54 o 
  -1   4  14       79.69       67.96      4.46 o 
   0   4  14        0.01       -3.60      3.99 o 
   1   4  14       17.29       19.99      4.86 o 
   2   4  14       44.21       35.12      7.53 o 
   3   4  14        0.59        0.35      1.30 o 
   4   4  14        0.27       -0.85      3.43 o 
   5   4  14       43.15       44.18      4.63 o 
   6   4  14        2.79        2.80      3.51 o 
   7   4  14        0.97       -1.84      3.64 o 
   8   4  14        0.94        1.12      3.80 o 
  -5   5  14       18.04       11.80      4.18 o 
  -4   5  14       14.12       19.95      4.21 o 
  -3   5  14        3.82        3.63      3.40 o 
  -2   5  14        3.65        5.96      4.13 o 
  -1   5  14      238.82      250.38     11.97 o 
   0   5  14      137.75      167.56      7.12 o 
   1   5  14       57.22       61.49      9.89 o 
   2   5  14        0.26        1.11      4.17 o 
   3   5  14       21.09       32.51      5.93 o 
   4   5  14      114.99      109.97     46.92 o 
   5   5  14       41.61       41.64      5.16 o 
   6   5  14       86.29      109.70      6.06 o 
   7   5  14       43.33       39.88      5.45 o 
   8   5  14        0.01        0.22      2.06 o 
  -4   6  14       18.44        9.78      4.31 o 
  -3   6  14       39.50       48.62      5.14 o 
  -2   6  14        0.07        1.22      4.05 o 
  -1   6  14        4.65        6.05      3.79 o 
   0   6  14        4.49        4.00      3.61 o 
   1   6  14        1.33       -0.22      4.15 o 
   2   6  14       86.40      100.17      7.79 o 
   3   6  14        1.70       -2.95      5.08 o 
   4   6  14       29.68       36.82      6.84 o 
   5   6  14        2.32        7.65      4.84 o 
   6   6  14       21.00       22.83      6.03 o 
   7   6  14        0.67        1.82      5.24 o 
  -2   7  14       29.39       35.90      6.39 o 
  -1   7  14       19.79       27.46      6.56 o 
   0   7  14       11.63       10.84      4.28 o 
   1   7  14        4.53        5.92      3.97 o 
   2   7  14      121.57      136.27      9.19 o 
   3   7  14       43.95       57.14      7.71 o 
   4   7  14       46.14       63.83      7.93 o 
   5   7  14       72.22       76.97      8.44 o 
   6   7  14        3.39        5.16      4.42 o 
   0   8  14        4.87        6.70      7.16 o 
   1   8  14        1.56        1.82      4.01 o 
   2   8  14        1.63        1.96      3.90 o 
   3   8  14        0.06        5.22      5.97 o 
   4   8  14       19.84       15.92      7.04 o 
   5   8  14        1.73        4.43      6.27 o 
  -3  -7  15        1.22       -1.58      8.80 o 
   1  -7  15       93.22      101.59     14.57 o 
  -5  -6  15       38.50       54.77      7.77 o 
  -4  -6  15       37.96       54.20      7.63 o 
  -3  -6  15      109.08      119.23      8.66 o 
  -2  -6  15       10.11        2.95      8.52 o 
  -1  -6  15       10.04       16.83      9.87 o 
   0  -6  15        1.00        0.10      4.19 o 
   1  -6  15        4.17        8.42      5.75 o 
   2  -6  15       49.10       52.83     12.44 o 
   3  -6  15        0.95        1.51      3.24 o 
  -5  -5  15        4.99        8.40      5.46 o 
  -4  -5  15       13.58        7.45      5.34 o 
  -3  -5  15       16.00       14.97      5.73 o 
  -2  -5  15        2.77        8.32      5.12 o 
  -1  -5  15       58.85       67.86     10.46 o 
   0  -5  15        4.63        5.85      4.96 o 
   1  -5  15        0.88        0.31      2.18 o 
   2  -5  15       10.08        8.95      1.99 o 
   3  -5  15        0.13       -0.54      1.57 o 
   4  -5  15      261.49      242.18      5.42 o 
  -6  -4  15       22.77       17.20      5.54 o 
  -5  -4  15      113.15      124.96      7.69 o 
  -4  -4  15       92.44      105.01     11.11 o 
  -3  -4  15       19.82       23.49      5.34 o 
  -2  -4  15        4.33        6.17      4.47 o 
  -1  -4  15       52.19       45.94      1.65 o 
   0  -4  15       95.47       88.71      3.75 o 
   1  -4  15       76.50       80.34      4.80 o 
   2  -4  15       45.34       49.25      2.60 o 
   3  -4  15       52.49       45.82      6.76 o 
   4  -4  15       43.55       41.52      7.93 o 
   5  -4  15       63.18       62.21      3.85 o 
  -6  -3  15       11.67       -1.44      6.60 o 
  -5  -3  15        0.01        0.08      3.26 o 
  -4  -3  15       49.44       70.15      5.89 o 
  -3  -3  15        6.93        5.70      1.57 o 
  -2  -3  15        1.49        2.33      1.45 o 
  -1  -3  15        0.24        0.18      1.14 o 
   0  -3  15       14.79       14.37      3.36 o 
   1  -3  15       60.23       64.90      2.64 o 
   2  -3  15       70.35       64.51      2.49 o 
   3  -3  15       81.22       70.83      3.82 o 
   4  -3  15       29.16       28.28      6.67 o 
   5  -3  15       28.25       24.86      3.64 o 
   6  -3  15       51.79       54.68      4.01 o 
  -6  -2  15        6.45        9.99      4.63 o 
  -5  -2  15        3.73        2.88      1.55 o 
  -4  -2  15        0.42        1.19      1.80 o 
  -3  -2  15      154.48      138.61      3.00 o 
  -2  -2  15       82.24       86.93      2.63 o 
  -1  -2  15      232.66      222.40      4.82 o 
   0  -2  15       23.44       23.83      2.45 o 
   1  -2  15       58.01       56.57      2.55 o 
   2  -2  15      227.63      216.41      3.92 o 
   3  -2  15        2.37        2.99      2.12 o 
   4  -2  15      153.26      152.77      4.64 o 
   5  -2  15       66.68       55.83      3.84 o 
   6  -2  15       19.72        7.82      8.69 o 
   7  -2  15        1.44        1.48      3.62 o 
  -6  -1  15        8.19        7.37      2.12 o 
  -5  -1  15       41.78       36.25      2.47 o 
  -4  -1  15       11.08        6.90      1.62 o 
  -3  -1  15       19.08       26.61      5.83 o 
  -2  -1  15       81.32       74.23      3.79 o 
  -1  -1  15       45.19       59.61      2.33 o 
   0  -1  15        1.37        3.15      2.37 o 
   1  -1  15       53.47       61.06      3.80 o 
   2  -1  15       37.18       30.44      2.32 o 
   3  -1  15       16.01       13.40      2.64 o 
   4  -1  15      182.22      169.49      4.96 o 
   5  -1  15       77.54       78.71      4.15 o 
   6  -1  15       25.04       21.44     14.28 o 
   7  -1  15        4.66        2.62      4.23 o 
  -6   0  15        0.52        0.57      1.97 o 
  -5   0  15      217.46      234.86      5.05 o 
  -4   0  15        3.91        3.91      1.67 o 
  -3   0  15       91.92       91.18      3.38 o 
  -2   0  15       55.16       62.03      2.64 o 
  -1   0  15        5.43        4.31      1.86 o 
   0   0  15     1163.61     1068.56     12.92 o 
   1   0  15       96.45       88.31      4.14 o 
   2   0  15      178.07      176.33      3.70 o 
   3   0  15       75.03       82.36      4.66 o 
   4   0  15        6.55        2.47      3.07 o 
   5   0  15       31.73       28.01     20.10 o 
   6   0  15        5.18        4.77      4.28 o 
   7   0  15        6.75        5.99      3.57 o 
  -6   1  15        0.84       -0.24      2.69 o 
  -5   1  15       21.25       16.09      2.88 o 
  -4   1  15       20.26       28.10      8.59 o 
  -3   1  15       17.15       10.39      1.87 o 
  -2   1  15        7.78        7.70      1.77 o 
  -1   1  15        0.08        1.99      1.83 o 
   0   1  15       40.29       31.05      7.06 o 
   1   1  15        1.55        0.14      1.38 o 
   2   1  15      106.49      111.35      3.08 o 
   3   1  15      258.62      264.63      6.22 o 
   4   1  15       37.72       42.23      3.76 o 
   5   1  15       49.57       50.61      4.15 o 
   6   1  15        0.80       -0.56      4.54 o 
   7   1  15       21.07       17.79      4.14 o 
   8   1  15       15.01       16.27      4.54 o 
  -6   2  15        7.90       10.05      3.80 o 
  -5   2  15        6.55        2.19      2.69 o 
  -4   2  15        8.00        3.12      3.11 o 
  -3   2  15        3.09        3.04      3.03 o 
  -2   2  15      102.37      100.41      2.70 o 
  -1   2  15      352.00      319.09      5.38 o 
   0   2  15       26.34       29.76      2.23 o 
   1   2  15       71.70       63.00      2.62 o 
   2   2  15      123.36      116.19      4.21 o 
   3   2  15       30.22       28.34      2.22 o 
   4   2  15       23.52       23.95      3.57 o 
   5   2  15       24.27       37.51      4.06 o 
   6   2  15       77.45       75.80      7.28 o 
   7   2  15       26.05       30.33      5.63 o 
   8   2  15        0.21       -2.84      3.85 o 
  -5   3  15        0.08       -1.19      3.38 o 
  -4   3  15       24.91       15.76     11.99 o 
  -3   3  15        0.00       -0.43      2.96 o 
  -2   3  15       24.12       11.17      8.57 o 
  -1   3  15        0.14       -0.60      2.43 o 
   0   3  15        4.57        3.63      2.30 o 
   1   3  15       24.26       30.71      1.70 o 
   2   3  15       26.58       25.22      1.78 o 
   3   3  15       50.98       48.71      4.36 o 
   4   3  15        4.47        4.70      4.10 o 
   5   3  15       33.18       16.92     11.64 o 
   6   3  15      154.63      169.01      7.53 o 
   7   3  15       36.44       36.56      6.07 o 
   8   3  15       50.48       46.79     13.24 o 
  -4   4  15       55.48       55.84     10.40 o 
  -3   4  15      135.66      142.03     16.54 o 
  -2   4  15        0.13        1.68      3.53 o 
  -1   4  15       55.54       57.78      4.42 o 
   0   4  15       10.01        9.43      3.37 o 
   1   4  15        4.85        2.19      4.05 o 
   2   4  15       80.68       85.77     10.48 o 
   3   4  15        0.79        0.81      0.86 o 
   4   4  15        3.77        8.91      3.78 o 
   5   4  15       47.77       52.49      4.85 o 
   6   4  15        2.87        0.80      4.20 o 
   7   4  15       10.49       20.32      4.82 o 
  -4   5  15       35.40       43.24      4.90 o 
  -3   5  15        9.93       11.85      4.86 o 
  -2   5  15        3.79        6.75      3.75 o 
  -1   5  15        0.19        5.54      4.21 o 
   0   5  15        0.04        3.81      3.35 o 
   1   5  15        1.62        1.17      4.21 o 
   2   5  15        2.26        0.93      4.25 o 
   3   5  15       25.12       20.96      5.99 o 
   4   5  15      163.79      166.89      9.47 o 
   5   5  15       20.09       25.20      4.56 o 
   6   5  15       83.39       96.56      6.23 o 
   7   5  15      124.20      131.95      7.16 o 
  -2   6  15       18.78       28.40      4.91 o 
  -1   6  15       28.94       43.90      5.12 o 
   0   6  15       78.41       74.82      8.52 o 
   1   6  15       21.80       23.90      4.45 o 
   2   6  15       15.57       19.36      9.73 o 
   3   6  15        0.53       -0.45      7.22 o 
   4   6  15        4.35       -0.47      4.63 o 
   5   6  15       17.18       32.03      7.26 o 
   6   6  15        9.09       13.57      4.87 o 
  -1   7  15       16.77       20.29      4.97 o 
   0   7  15        4.16        2.88      4.92 o 
   1   7  15       11.66        7.63      5.30 o 
   2   7  15       27.02       21.89      6.64 o 
   3   7  15        3.07        2.75      5.44 o 
   4   7  15       24.18       26.75      7.08 o 
   5   7  15       46.67       43.44      8.07 o 
  -3  -6  16        3.09        4.45      5.83 o 
  -2  -6  16        1.74        0.18      4.47 o 
  -1  -6  16        2.04       -0.10      4.19 o 
   0  -6  16        1.64        0.12      4.39 o 
   1  -6  16        0.25        6.07      5.85 o 
  -4  -5  16       48.40       54.99      7.41 o 
  -3  -5  16       44.67       55.15      7.18 o 
  -2  -5  16       75.39       80.59      7.61 o 
  -1  -5  16        0.02       -2.00      4.69 o 
   0  -5  16       17.91       13.11      5.71 o 
   1  -5  16        7.40       12.99      5.81 o 
   2  -5  16       25.40       20.45      6.39 o 
   3  -5  16        5.18        5.18      2.32 o 
  -5  -4  16        2.69        8.72      5.18 o 
  -4  -4  16       10.61       16.59      5.38 o 
  -3  -4  16        0.92        1.54      6.78 o 
  -2  -4  16       21.21       38.14      5.79 o 
  -1  -4  16        2.31        5.34      4.59 o 
   0  -4  16       67.91       83.18      6.98 o 
   1  -4  16        0.41        3.63      3.77 o 
   2  -4  16       50.61       47.67      2.70 o 
   3  -4  16       79.21       84.74      7.89 o 
   4  -4  16       43.88       44.73      9.64 o 
  -5  -3  16       18.38       17.02      8.01 o 
  -4  -3  16       19.07       23.25      5.16 o 
  -3  -3  16        5.88        2.45      4.05 o 
  -2  -3  16        0.63        3.55      1.15 o 
  -1  -3  16        6.55        2.11      1.45 o 
   0  -3  16        6.81        5.39      3.39 o 
   1  -3  16        3.55        5.75      3.03 o 
   2  -3  16       13.50       14.37      2.00 o 
   3  -3  16       56.29       64.48      4.70 o 
   4  -3  16        6.82        2.44      2.80 o 
   5  -3  16        3.77        9.38      8.53 o 
  -5  -2  16        3.28        4.92      3.97 o 
  -4  -2  16       31.10       36.83      2.22 o 
  -3  -2  16        9.11        7.80      1.88 o 
  -2  -2  16       50.01       50.81      2.39 o 
  -1  -2  16        0.05        1.52      1.38 o 
   0  -2  16        4.32        5.54      4.85 o 
   1  -2  16        3.32        4.50      2.93 o 
   2  -2  16       79.94       80.93      3.86 o 
   3  -2  16        0.00        0.84      2.38 o 
   4  -2  16        0.32        1.97      2.43 o 
   5  -2  16       78.11       82.00      4.29 o 
   6  -2  16        8.32        3.32      3.02 o 
  -5  -1  16        0.43        1.26      1.73 o 
  -4  -1  16        9.98       16.01      1.92 o 
  -3  -1  16       15.93       18.77      3.15 o 
  -2  -1  16        3.96        1.82      1.51 o 
  -1  -1  16      124.03      136.36      3.87 o 
   0  -1  16        2.03        5.41      2.97 o 
   1  -1  16       34.14       36.76      3.07 o 
   2  -1  16       61.27       69.50      3.44 o 
   3  -1  16       11.05       12.58      2.64 o 
   4  -1  16        2.23       -0.71      2.91 o 
   5  -1  16       43.47       51.97      5.49 o 
   6  -1  16        0.54        0.83      3.29 o 
  -5   0  16        2.25        1.16      2.06 o 
  -4   0  16      185.28      205.00      7.12 o 
  -3   0  16        0.12       -1.78      1.78 o 
  -2   0  16        7.57        6.93      1.77 o 
  -1   0  16       45.59       46.32      2.74 o 
   0   0  16       23.82       17.23      2.58 o 
   1   0  16       14.54       18.57      2.69 o 
   2   0  16        5.80        6.68      2.22 o 
   3   0  16       11.30       12.13      2.51 o 
   4   0  16       56.51       53.40      4.52 o 
   5   0  16        1.84       -3.52      3.52 o 
   6   0  16        2.72        1.69      3.49 o 
   7   0  16        1.04       -0.88      3.10 o 
  -5   1  16       14.53       20.79      3.65 o 
  -4   1  16        8.43        3.55      2.99 o 
  -3   1  16       18.41       16.38      2.26 o 
  -2   1  16       50.86       57.20      2.94 o 
  -1   1  16        3.75        4.45      1.75 o 
   0   1  16      138.82      142.16      3.85 o 
   1   1  16      160.73      148.94      6.66 o 
   2   1  16       18.15       21.22      3.60 o 
   3   1  16      148.87      157.89      3.83 o 
   4   1  16        0.63       -0.24      2.73 o 
   5   1  16        2.52        1.33      3.24 o 
   6   1  16        2.37        0.80      2.98 o 
   7   1  16       24.91       26.72      4.51 o 
  -5   2  16       15.35       12.99     14.09 o 
  -4   2  16       21.55       39.04      3.67 o 
  -3   2  16        3.12       -0.31      2.69 o 
  -2   2  16       53.65       63.75      6.99 o 
  -1   2  16       52.27       53.91      2.64 o 
   0   2  16       31.07       24.22      3.41 o 
   1   2  16        4.98        4.48      2.51 o 
   2   2  16        8.83       13.89      2.96 o 
   3   2  16       32.48       39.63      2.49 o 
   4   2  16        5.62       10.05      4.06 o 
   5   2  16       16.26       15.87      4.52 o 
   6   2  16       20.79       17.02      4.87 o 
   7   2  16        8.13        5.19      4.57 o 
  -4   3  16        0.88        2.54      3.01 o 
  -3   3  16        7.66        2.08      4.62 o 
  -2   3  16        0.18        1.14      3.18 o 
  -1   3  16       12.11        7.83      7.47 o 
   0   3  16       23.82       22.52      4.92 o 
   1   3  16       51.38       52.75      9.17 o 
   2   3  16      113.52      100.66     14.47 o 
   3   3  16        9.52       12.72      3.48 o 
   4   3  16       45.34       46.99      2.59 o 
   5   3  16      154.34      167.47     10.51 o 
   6   3  16       32.30       38.58      4.90 o 
   7   3  16       19.21       22.81      4.86 o 
  -3   4  16        1.66        2.40      3.30 o 
  -2   4  16        9.56        8.98      6.83 o 
  -1   4  16        2.72        2.80      3.16 o 
   0   4  16        7.34        7.50      3.47 o 
   1   4  16        4.75        6.88      4.86 o 
   2   4  16       28.16       27.86      5.85 o 
   3   4  16       21.48       30.06      6.11 o 
   4   4  16       14.34        7.55      8.48 o 
   5   4  16       13.15       19.83      4.49 o 
   6   4  16        2.03        2.47      3.81 o 
  -2   5  16       77.43       83.84     10.31 o 
  -1   5  16       70.69       82.34      8.61 o 
   0   5  16        1.22       -1.68      5.34 o 
   1   5  16        1.28       -0.16      3.90 o 
   2   5  16        2.88       10.36      5.46 o 
   3   5  16       67.30       78.60      7.55 o 
   4   5  16       46.40       45.14      7.24 o 
   5   5  16       48.47       70.25      5.65 o 
   6   5  16       38.80       35.99      7.26 o 
  -1   6  16      111.02      141.60      7.15 o 
   0   6  16       11.79        5.27      4.18 o 
   1   6  16       27.16       24.95      4.67 o 
   2   6  16        1.16       -1.64      4.92 o 
   3   6  16        1.53        6.03      5.66 o 
   4   6  16        8.61       10.34      6.37 o 
   5   6  16        0.29       -0.10      4.71 o 
  -2  -5  17        0.23        1.78      4.86 o 
  -1  -5  17        2.49        4.73      5.24 o 
   0  -5  17        8.56        1.60      4.96 o 
   1  -5  17        3.33       -0.95      4.77 o 
  -3  -4  17       45.29       61.71      6.60 o 
  -2  -4  17        7.38       -4.77      7.61 o 
  -1  -4  17       30.28       39.57      6.03 o 
   0  -4  17       38.95       44.11      6.47 o 
   1  -4  17        1.92       -3.56      4.77 o 
   2  -4  17        9.89        6.74      2.12 o 
   3  -4  17       45.58       38.60      3.03 o 
  -4  -3  17       10.65        5.00      7.30 o 
  -3  -3  17        3.46        0.81      3.76 o 
  -2  -3  17        4.98        3.42      4.19 o 
  -1  -3  17        9.41        6.21      4.43 o 
   0  -3  17       14.77       21.81      3.40 o 
   1  -3  17       13.29        8.43      2.50 o 
   2  -3  17        5.08        4.57      2.12 o 
   3  -3  17        3.02        2.97      2.36 o 
   4  -3  17       72.60       64.84      3.65 o 
  -4  -2  17       45.26       56.39      5.58 o 
  -3  -2  17       25.40       24.58      4.77 o 
  -2  -2  17       45.47       41.00     10.88 o 
  -1  -2  17       15.37       13.90      2.14 o 
   0  -2  17       34.29       35.60      3.01 o 
   1  -2  17      260.76      254.24      6.35 o 
   2  -2  17       13.18       11.18      2.20 o 
   3  -2  17       76.05       65.04      4.05 o 
   4  -2  17       17.63       12.69     10.65 o 
   5  -2  17       11.88        4.22      4.01 o 
  -4  -1  17        0.76        1.63      1.80 o 
  -3  -1  17       12.87       13.53      2.71 o 
  -2  -1  17        1.74        3.28      1.89 o 
  -1  -1  17        0.09       -1.15      1.79 o 
   0  -1  17        2.90       -0.94      2.05 o 
   1  -1  17        0.20        2.95      2.34 o 
   2  -1  17        2.20        3.26      2.19 o 
   3  -1  17       99.84      110.37      3.60 o 
   4  -1  17       29.93       35.85      3.61 o 
   5  -1  17        1.19        0.12      2.41 o 
  -4   0  17        6.65        8.56      2.57 o 
  -3   0  17       20.81       14.84      2.11 o 
  -2   0  17        3.64        4.06      2.36 o 
  -1   0  17      385.74      377.91     10.02 o 
   0   0  17       72.76       78.31      4.57 o 
   1   0  17       21.83       18.27      3.44 o 
   2   0  17       56.02       46.00      3.32 o 
   3   0  17       26.38       19.68      2.91 o 
   4   0  17        4.45        1.12      2.60 o 
   5   0  17        0.06        1.12      2.80 o 
  -4   1  17        2.79        7.30      3.97 o 
  -3   1  17        8.51        3.93      2.33 o 
  -2   1  17       10.64        4.72      1.95 o 
  -1   1  17       14.62        9.51      2.10 o 
   0   1  17        5.19        8.57      3.61 o 
   1   1  17        5.38        2.16      3.58 o 
   2   1  17        0.12        1.53      2.43 o 
   3   1  17       57.76       55.64      5.76 o 
   4   1  17        6.61        5.87      3.78 o 
   5   1  17        1.35       -0.63      3.36 o 
   6   1  17       18.37       11.69     10.28 o 
  -3   2  17       81.09       92.46     12.05 o 
  -2   2  17       27.65       14.89     14.53 o 
  -1   2  17        0.52       -0.37      1.45 o 
   0   2  17        1.78       -0.12      1.53 o 
   1   2  17      102.38       95.03      4.14 o 
   2   2  17      103.69       96.80      5.86 o 
   3   2  17       62.50       58.30      3.19 o 
   4   2  17       26.98       38.24      2.79 o 
   5   2  17       28.83       30.69     20.65 o 
   6   2  17        2.11        0.77      3.25 o 
  -3   3  17       10.32        4.21      3.63 o 
  -2   3  17        1.51       -0.47      2.65 o 
  -1   3  17        0.76        2.05      2.89 o 
   0   3  17        3.72        5.30      5.16 o 
   1   3  17        7.97        9.31      4.79 o 
   2   3  17        1.22       -0.87      4.21 o 
   3   3  17        0.15        0.47      4.29 o 
   4   3  17       34.13       39.57      5.01 o 
   5   3  17      158.45      174.84      8.32 o 
  -2   4  17       12.27        2.99      4.04 o 
  -1   4  17        3.79        4.24      5.62 o 
   0   4  17        6.51        1.93      3.19 o 
   1   4  17       88.96       95.42      7.45 o 
   2   4  17        3.13        2.91      4.84 o 
   3   4  17        0.43       -0.81      4.61 o 
   4   4  17       16.52       18.53      6.43 o 
   5   4  17        0.22        3.37      3.85 o 
   0   5  17        1.15        2.96      3.68 o 
   1   5  17        0.00       -2.87      5.04 o 
   2   5  17        0.22        3.54      5.26 o 
   3   5  17       15.31       18.27      6.35 o 
   4   5  17        2.29        2.87      5.60 o 
  -2  -3  18        6.70        9.71      4.75 o 
  -1  -3  18        0.05        3.44      4.35 o 
   0  -3  18       15.51       15.05      5.12 o 
   1  -3  18        0.26       -1.01      2.06 o 
   2  -3  18       27.59       27.70      3.33 o 
  -2  -2  18        5.65        4.11      3.99 o 
  -1  -2  18        2.20        1.53      1.71 o 
   0  -2  18       23.09       27.41      2.96 o 
   1  -2  18       13.70        8.65      2.74 o 
   2  -2  18        2.28        3.63      2.70 o 
   3  -2  18       26.33       26.98      3.14 o 
  -3  -1  18       25.40       20.76      2.94 o 
  -2  -1  18        4.01        3.10      2.37 o 
  -1  -1  18        8.92        7.93      2.28 o 
   0  -1  18       15.11       16.06      3.45 o 
   1  -1  18       73.22       78.80      6.03 o 
   2  -1  18       30.23       31.06      4.18 o 
   3  -1  18       10.47        8.38      4.12 o 
   4  -1  18       80.64       88.61      4.05 o 
  -3   0  18       15.46       22.07      3.37 o 
  -2   0  18       11.78       11.78      2.35 o 
  -1   0  18        0.47       -0.65      1.66 o 
   0   0  18       25.50       24.23      3.24 o 
   1   0  18        3.93        2.57      2.35 o 
   2   0  18        1.27        0.63      2.24 o 
   3   0  18        0.01        1.30      2.06 o 
   4   0  18        6.33        4.40      2.40 o 
  -2   1  18        0.48        3.11      2.76 o 
  -1   1  18        2.55        3.12      2.21 o 
   0   1  18      105.29       95.51     11.96 o 
   1   1  18        6.36        5.13      2.92 o 
   2   1  18       41.44       47.84      4.37 o 
   3   1  18       25.87       10.52      5.95 o 
   4   1  18        3.61        4.66      2.82 o 
  -2   2  18       48.32       55.09     31.92 o 
  -1   2  18        1.69        3.79      3.37 o 
   0   2  18        4.52        1.20      2.77 o 
   1   2  18        9.64       16.69      5.18 o 
   2   2  18        8.37       -0.95      4.21 o 
   3   2  18        6.53        3.25      2.21 o 
   4   2  18        0.02       -2.04      2.04 o 
  -1   3  18       25.06       10.75     12.78 o 
   0   3  18        6.03       10.76      9.09 o 
   1   3  18       18.15       21.55      5.62 o 
   2   3  18        0.02        3.03      4.82 o 
   3   3  18       66.84       94.24      8.01 o 
   4   3  18       22.64       -1.07      5.10 o 
   1   4  18        0.01        0.45      4.25 o 
   2   4  18        4.96       10.32      9.19 o 
                                                 
